# Supplementary material for: A New Functional Classification of Glucuronoyl Esterases by Peptide Pattern Recognition
Source: Front Microbiol. 2017 Feb 28;8:309. doi: 10.3389/fmicb.2017.00309 (PMC5329029; doi:10.3389/fmicb.2017.00309)
Supplement: Supplementary file 1 [file Table_1.XLSX]

## Sheet: Sheet1
Table S1: Selected microorganisms and accession numbers for gene annotation of CAZymes.
Organism	Type	accession number
Coprinopsis cinerea	coprophil	GCF_000182895.1_CC3_protein
Podospora anserina	coprophil	GCF_000226545.1_ASM22654v1_protein
Sordaria macrospora	coprophil	GCA_000182805.2_ASM18280v2_protein
Chaetomium thermophilum	coprophil	GCF_000221225.1_CTHT_3.0_protein
Pestalotiopsis fici	coprophil	GCF_000516985.1_PFICI_protein
Phanerochaete carnosa	white rot	GCF_000300595.1_Phanerochaete_carnosa_HHB-10118-Sp_v1.0_protein
Trametes versicolor	white rot	GCF_000271585.1_Trametes_versicolor_v1.0_protein
Pycnoporus cinnabarinus	white rot	GCA_000765035.1_BN946_protein
Armillaria fuscipes	white rot	LWUH01000001.1
Ganoderma lucidum	white rot	AGAX01000001.1
Heterobasidion irregulare	white rot	GCF_000320585.1_Heterobasidion_irregulare_v2.0_protein
Schizophyllum commune	grey rot	GCF_000143185.1_v1.0_protein
Pleurotus oestreatus	grey rot	GCA_000697685.1_PleosPC15_2_protein
Botryobasidium botryosum	grey rot	GCA_000697705.1_Botbo1_protein
Serpula lacrymans	brown rot	GCF_000218685.1_v1.0_protein
Coniophora puteana	brown rot	GCF_000271625.1_Conpu1_protein
Fomitopsis pinicola	brown rot	GCA_000344655.2_Fompi3_protein
Gloeophyllum trabeum	brown rot	GCF_000344685.1_Glotr1_1_protein
Fibroporia radiculosa	brown rot	GCF_000313525.1_ASM31352v1_protein
Wolfiporia cocos	brown rot	AEHD01000001.1
Postia placenta	brown rot	GCF_000006255.1_Postia_placenta_V1.0_protein
Bacteroides cellulosilyticus	Bacterium	GCF_001318345.1_ASM131834v1_protein
Cellulomonas cellasea	Bacterium	GCF_000767135.1_ASM76713v1
Thermoanaerobacterium thermosaccharolyticum	Bacterium	GCF_000145615.1_ASM14561v1
Prevotella ruminicola	Bacterium	GCF_000025925.1_ASM2592v1
Teredinibacter turnerae	Bacterium	GCF_000023025.1_ASM2302v1
Caldicellulosiruptor bescii	Bacterium	GCF_000022325.1_ASM2232v1
Caldicellulosiruptor saccharolyticus	Bacterium	GCF_000016545.1_ASM1654v1
Ruminiclostridium thermocellum	Bacterium	GCF_000015865.1_ASM1586v1
