# Supplementary material for: A New Functional Classification of Glucuronoyl Esterases by Peptide Pattern Recognition
Source: Front Microbiol. 2017 Feb 28;8:309. doi: 10.3389/fmicb.2017.00309 (PMC5329029; doi:10.3389/fmicb.2017.00309)
Supplement: Supplementary file 2 [file Table_2.XLSX]

## Sheet: EC-activity
Table S2: Functional annotation of CAZy families for coprophilic and white rot fungal species			Coprinopsis cinerea						Podospora anserina						Sordaria macrospora						Chaetomium thermophilum						Pestalotiopsis fici						Phanerochaete carnosa				Trametes versicolor				Pycnoporus cinnabarinus				Armillaria fuscipes				Ganoderma lucidum
			Coprophil						Coprophil						Coprophil						Coprophil						Coprophil						White rot				White rot				White rot				White rot				White rot
Class of enzymes	EC nb.	Function description	Nb. of genes	Enzyme families representing function					Nb. of genes	Enzyme families representing function					Nb. of genes	Enzyme families representing function					Nb. of genes	Enzyme families representing function					Nb. of genes	Enzyme families representing function					Nb. of genes	Enzyme families representing function			Nb. of genes	Enzyme families representing function			Nb. of genes	Enzyme families representing function			Nb. of genes	Enzyme families representing function			Nb. of genes
Auxiliary Activities	1.1.3.4	glucose_oxidase	1	1 AA3	0	0	0	0	0	0	0	0	0	0	0	0	0	0	0	0	0	0	0	0	0	0	0	0	0	0	0	0	0	0	0	0	0	0	0	0	0	0	0	0	0	0	0	0	0
	1.1.3.7	aryl-alcohol_oxidase	0	0	0	0	0	0	1	1 AA3	0	0	0	0	0	0	0	0	0	0	0	0	0	0	0	0	0	0	0	0	0	0	0	0	0	0	1	1 AA3	0	0	0	0	0	0	1	1 AA3	0	0	0
	1.1.3.9	galactose_oxidase	0	0	0	0	0	0	1	1 AA5	0	0	0	0	1	1 AA5	0	0	0	0	0	0	0	0	0	0	2	2 AA5	0	0	0	0	0	0	0	0	0	0	0	0	0	0	0	0	0	0	0	0	0
	1.1.3.10	pyranose_oxidase	0	0	0	0	0	0	1	1 AA3	0	0	0	0	0	0	0	0	0	0	0	0	0	0	0	0	2	2 AA3	0	0	0	0	0	0	0	0	1	1 AA3	0	0	2	2 AA3	0	0	1	1 AA3	0	0	0
	1.1.3.13	alcohol_oxidase	1	1 AA3	0	0	0	0	1	1 AA3	0	0	0	0	1	1 AA3	0	0	0	0	0	0	0	0	0	0	2	2 AA3	0	0	0	0	1	1 AA3	0	0	2	2 AA3	0	0	1	1 AA3	0	0	0	0	0	0	1
	1.1.3.38	vanillyl-alcohol_oxidase	0	0	0	0	0	0	1	1 AA4	0	0	0	0	1	1 AA4	0	0	0	0	0	0	0	0	0	0	3	3 AA4	0	0	0	0	0	0	0	0	0	0	0	0	0	0	0	0	0	0	0	0	0
	1.1.99.18	cellobiose_dehydrogenase_(acceptor)	5	4 AA3	1 AA8	0	0	0	6	3 AA3	3 AA8	0	0	0	7	4 AA3	3 AA8	0	0	0	4	2 AA3	2 AA8	0	0	0	8	6 AA3	2 AA8	0	0	0	6	5 AA3	1 AA8	0	3	2 AA3	1 AA8	0	3	2 AA3	1 AA8	0	5	3 AA3	2 AA8	0	3
	1.1.99.29	pyranose_dehydrogenase_(acceptor)	4	4 AA3	0	0	0	0	3	3 AA3	0	0	0	0	1	1 AA3	0	0	0	0	0	0	0	0	0	0	8	8 AA3	0	0	0	0	8	8 AA3	0	0	5	5 AA3	0	0	4	4 AA3	0	0	5	5 AA3	0	0	5
	1.6.5.6	p-benzoquinone_reductase_(NADPH)	3	3 AA6	0	0	0	0	1	1 AA6	0	0	0	0	1	1 AA6	0	0	0	0	1	1 AA6	0	0	0	0	1	1 AA6	0	0	0	0	3	3 AA6	0	0	1	1 AA6	0	0	1	1 AA6	0	0	2	2 AA6	0	0	1
	1.10.3.2	laccase	17	17 AA1	0	0	0	0	9	9 AA1	0	0	0	0	11	11 AA1	0	0	0	0	4	4 AA1	0	0	0	0	20	20 AA1	0	0	0	0	1	1 AA1	0	0	7	7 AA1	0	0	5	5 AA1	0	0	23	23 AA1	0	0	13
	AA9	LPMO -expanded families	28	0	0	0	0	0	33	0	0	0	0	0	19	0	0	0	0	0	16	0	0	0	0	0	27	0	0	0	0	0	11	0	0	0	19	0	0	0	16	0	0	0	13	0	0	0	9
	AA11		0	0	0	0	0	0	6	0	0	0	0	0	4	0	0	0	0	0	2	0	0	0	0	0	6	0	0	0	0	0	0	0	0	0	0	0	0	0	0	0	0	0	0	0	0	0	0
	1.11.1.13	manganese_peroxidase	0	0	0	0	0	0	1	1 AA2	0	0	0	0	1	1 AA2	0	0	0	0	1	1 AA2	0	0	0	0	1	1 AA2	0	0	0	0	7	7 AA2	0	0	0	0	0	0	0	0	0	0	0	0	0	0	0
	1.11.1.16	versatile_peroxidase	1	1 AA2	0	0	0	0	0	0	0	0	0	0	0	0	0	0	0	0	0	0	0	0	0	0	0	0	0	0	0	0	4	4 AA2	0	0	25	25 AA2	0	0	9	9 AA2	0	0	6	6 AA2	0	0	6
		Sum	60						64						47						28						80						41				64				41				56				38
	4.2.2.x		2	2 PL4	0	0	0	0	2	2 PL4	0	0	0	0	1	1 PL4	0	0	0	0	1	1 PL4	0	0	0	0	7	1 PL0	4 PL4	2 PL11	0	0	0	0	0	0	1	1 PL4	0	0	1	1 PL4	0	0	2	2 PL4	0	0	0
Polysaccharide Lyases	4.2.2.2	pectate_lyase	3	1 PL1	2 PL3	0	0	0	4	2 PL1	2 PL3	0	0	0	3	1 PL1	2 PL3	0	0	0	2	2 PL3	0	0	0	0	11	4 PL1	7 PL3	0	0	0	0	0	0	0	0	0	0	0	0	0	0	0	7	5 PL1	2 PL3	0	0
	4.2.2.3	poly(beta-D-mannuronate)_lyase	7	7 PL14	0	0	0	0	0	0	0	0	0	0	0	0	0	0	0	0	0	0	0	0	0	0	0	0	0	0	0	0	4	4 PL14	0	0	5	5 PL14	0	0	4	4 PL14	0	0	2	2 PL14	0	0	4
	4.2.2.10	pectin_lyase	0	0	0	0	0	0	0	0	0	0	0	0	0	0	0	0	0	0	0	0	0	0	0	0	10	10 PL1	0	0	0	0	0	0	0	0	0	0	0	0	0	0	0	0	0	0	0	0	0
	4.2.2.14	glucuronan_lyase	0	0	0	0	0	0	0	0	0	0	0	0	1	1 PL20	0	0	0	0	0	0	0	0	0	0	0	0	0	0	0	0	0	0	0	0	0	0	0	0	0	0	0	0	0	0	0	0	0
		Sum	12						6						5						3						28						4				6				5				11				4
Carbohydrate Esterases	CE15	4-O-methyl-glucuronoyl methylesterase	7	0	0	0	0	0	3	0	0	0	0	0	3	0	0	0	0	0	2	0	0	0	0	0	3	0	0	0	0	0	3	0	0	0	1	0	0	0	2	0	0	0	4	0	0	0	1
	3.1.1.6	acetylesterase	2	1 CE1	1 CE16	0	0	0	6	2 CE1	2 CE3	2 CE16	0	0	4	1 CE1	1 CE3	2 CE16	0	0	3	1 CE3	2 CE16	0	0	0	8	2 CE1	1 CE3	5 CE16	0	0	3	1 CE3	2 CE16	0	1	1 CE16	0	0	1	1 CE16	0	0	5	1 CE1	4 CE16	0	4
	3.1.1.11	pectinesterase	0	0	0	0	0	0	2	2 CE8	0	0	0	0	1	1 CE8	0	0	0	0	1	1 CE8	0	0	0	0	5	5 CE8	0	0	0	0	1	1 CE8	0	0	1	1 CE8	0	0	1	1 CE8	0	0	7	7 CE8	0	0	1
	3.1.1.72	Acetylxylan_esterase	9	2 CE1	1 CE3	6 CE4	0	0	7	4 CE1	1 CE3	2 CE5	0	0	5	3 CE1	2 CE5	0	0	0	3	1 CE1	2 CE5	0	0	0	7	4 CE1	2 CE4	1 CE5	0	0	0	0	0	0	3	3 CE1	0	0	1	1 CE1	0	0	0	0	0	0	1
	3.1.1.73	feruloyl_esterase	1	1 CE1	0	0	0	0	6	6 CE1	0	0	0	0	2	2 CE1	0	0	0	0	2	2 CE1	0	0	0	0	1	1 CE1	0	0	0	0	0	0	0	0	0	0	0	0	1	1 GH10	0	0	0	0	0	0	1
	3.1.1.74	cutinase	5	5 CE5	0	0	0	0	3	3 CE5	0	0	0	0	0	0	0	0	0	0	1	1 CE5	0	0	0	0	6	6 CE5	0	0	0	0	1	1 CE5	0	0	0	0	0	0	0	0	0	0	0	0	0	0	0
	3.5.1.x		0	0	0	0	0	0	0	0	0	0	0	0	0	0	0	0	0	0	0	0	0	0	0	0	0	0	0	0	0	0	0	0	0	0	0	0	0	0	0	0	0	0	0	0	0	0	2
	3.5.1.25	N-acetylglucosamine-6-phosphate_deacetylase	0	0	0	0	0	0	1	1 CE9	0	0	0	0	1	1 CE9	0	0	0	0	1	1 CE9	0	0	0	0	0	0	0	0	0	0	0	0	0	0	0	0	0	0	0	0	0	0	0	0	0	0	0
	3.5.1.41	chitin_deacetylase	6	6 CE4	0	0	0	0	0	0	0	0	0	0	0	0	0	0	0	0	0	0	0	0	0	0	2	2 CE4	0	0	0	0	2	2 CE4	0	0	3	3 CE4	0	0	3	3 CE4	0	0	3	3 CE4	0	0	3
	3.5.1.89	N-acetylglucosaminylphosphatidylinositol_deacetylase	1	1 CE14	0	0	0	0	0	0	0	0	0	0	0	0	0	0	0	0	0	0	0	0	0	0	0	0	0	0	0	0	0	0	0	0	0	0	0	0	0	0	0	0	0	0	0	0	0
		Sum	31						28						16						13						32						10				9				9				19				13
Glycoside Hydrolases	2.4.1.x		15	2 GT1	1 GT4	1 GT22	1 GT24	1 GT26	6	2 GH16	4 GH72	0	0	0	5	1 GH16	4 GH72	0	0	0	4	1 GH16	3 GH72	0	0	0	1	1 CE4	0	0	0	0	1	1 GH16	0	0	14	3 GT1	1 GT21	1 GT22	15	4 GT1	1 GT21	1 GT22	15	1 GT4	4 GT21	1 GT22	13
	2.4.1.12	cellulose_synthase_(UDP-forming)	0	0	0	0	0	0	0	0	0	0	0	0	1	1 GT2	0	0	0	0	1	1 GT2	0	0	0	0	0	0	0	0	0	0	2	2 GT2	0	0	0	0	0	0	0	0	0	0	1	1 GT2	0	0	0
	2.4.1.18	1,4-alpha-glucan_branching_enzyme	1	1 GH13	0	0	0	0	1	1 GH13	0	0	0	0	1	1 GH13	0	0	0	0	1	1 GH13	0	0	0	0	1	1 GH13	0	0	0	0	1	1 GH13	0	0	1	1 GH13	0	0	1	1 GH13	0	0	1	1 GH13	0	0	1
	2.4.1.19	cyclomaltodextrin_glucanotransferase	1	1 GH13	0	0	0	0	0	0	0	0	0	0	0	0	0	0	0	0	0	0	0	0	0	0	0	0	0	0	0	0	0	0	0	0	0	0	0	0	0	0	0	0	0	0	0	0	0
	2.4.1.25	4-alpha-glucanotransferase	1	1 GH133	0	0	0	0	1	1 GH133	0	0	0	0	1	1 GH133	0	0	0	0	1	1 GH133	0	0	0	0	1	1 GH133	0	0	0	0	1	1 GH133	0	0	1	1 GH133	0	0	1	1 GH133	0	0	1	1 GH133	0	0	1
	2.4.1.183	alpha-1,3-glucan_synthase	1	1 GT5	0	0	0	0	2	2 GT5	0	0	0	0	2	2 GT5	0	0	0	0	1	1 GT5	0	0	0	0	0	0	0	0	0	0	1	1 GT5	0	0	1	1 GT5	0	0	1	1 GT5	0	0	2	2 GT5	0	0	2
	2.4.1.207	xyloglucan:xyloglucosyl_transferase	0	0	0	0	0	0	1	1 GH16	0	0	0	0	1	1 GH16	0	0	0	0	0	0	0	0	0	0	0	0	0	0	0	0	0	0	0	0	0	0	0	0	0	0	0	0	0	0	0	0	0
	2.4.1.211	1,3-beta-galactosyl-N-acetylhexosamine_phosphorylase	1	1 GH112	0	0	0	0	0	0	0	0	0	0	0	0	0	0	0	0	0	0	0	0	0	0	0	0	0	0	0	0	0	0	0	0	0	0	0	0	0	0	0	0	0	0	0	0	0
	3.2.1.x		5	1 GH5	1 GH10	1 GH30	1 GH88	1 GH131	14	3 GH10	1 GH17	1 GH18	2 GH30	2 GH43	14	2 GH10	1 GH17	1 GH18	2 GH30	1 GH35	11	1 GH1	2 GH10	1 GH17	1 GH18	2 GH30	20	1 GH10	1 GH17	2 GH18	1 GH28	3 GH30	5	1 GH10	2 GH35	1 GH88	3	1 GH35	1 GH88	1 GH131	3	1 GH18	1 GH35	1 GH131	23	1 GH28	21 GH88	1 GH93	2
	3.2.1.1	alpha-amylase	2	2 GH13	0	0	0	0	3	3 GH13	0	0	0	0	4	4 GH13	0	0	0	0	2	2 GH13	0	0	0	0	1	1 GH13	0	0	0	0	2	2 GH13	0	0	2	2 GH13	0	0	2	2 GH13	0	0	5	5 GH13	0	0	0
	3.2.1.3	glucan_1,4-alpha-glucosidase	4	4 GH15	0	0	0	0	2	2 GH15	0	0	0	0	2	2 GH15	0	0	0	0	3	3 GH15	0	0	0	0	4	4 GH15	0	0	0	0	1	1 GH15	0	0	3	3 GH15	0	0	1	1 GH15	0	0	4	4 GH15	0	0	2
	3.2.1.4	cellulase	7	1 GH5	4 GH6	2 GH45	0	0	12	4 GH5	2 GH6	2 GH7	1 GH12	3 GH45	10	4 GH5	1 GH6	3 GH7	1 GH9	1 GH45	11	4 GH5	1 GH6	1 GH7	2 GH9	3 GH45	14	6 GH5	1 GH6	2 GH7	5 GH45	0	11	8 GH5	1 GH7	2 GH12	10	6 GH5	4 GH12	0	9	7 GH5	2 GH12	0	3	1 GH5	1 GH7	1 GH12	7
	3.2.1.6	endo-1,3(4)-beta-glucanase	11	11 GH16	0	0	0	0	3	3 GH16	0	0	0	0	2	2 GH16	0	0	0	0	3	3 GH16	0	0	0	0	3	3 GH16	0	0	0	0	8	8 GH16	0	0	11	11 GH16	0	0	7	7 GH16	0	0	5	5 GH16	0	0	7
	3.2.1.8	endo-1,4-beta-xylanase	11	5 GH10	6 GH11	0	0	0	16	8 GH10	6 GH11	2 CE4	0	0	9	5 GH10	3 GH11	1 CE4	0	0	10	4 GH10	4 GH11	2 CE4	0	0	10	5 GH10	4 GH11	1 CE4	0	0	7	5 GH10	1 GH11	1 CE4	6	6 GH10	0	0	5	5 GH10	0	0	5	5 GH10	0	0	5
	3.2.1.10	oligo-1,6-glucosidase	1	1 GH13	0	0	0	0	1	1 GH13	0	0	0	0	0	0	0	0	0	0	0	0	0	0	0	0	1	1 GH13	0	0	0	0	2	2 GH13	0	0	0	0	0	0	0	0	0	0	0	0	0	0	0
	3.2.1.11	dextranase	0	0	0	0	0	0	0	0	0	0	0	0	0	0	0	0	0	0	0	0	0	0	0	0	2	2 GH49	0	0	0	0	0	0	0	0	0	0	0	0	0	0	0	0	1	1 GH49	0	0	0
	3.2.1.14	chitinase	8	8 GH18	0	0	0	0	18	18 GH18	0	0	0	0	12	12 GH18	0	0	0	0	5	4 GH18	1 GH19	0	0	0	22	22 GH18	0	0	0	0	11	11 GH18	0	0	13	12 GH18	1 GH19	0	13	13 GH18	0	0	7	7 GH18	0	0	10
	3.2.1.15	polygalacturonase	0	0	0	0	0	0	0	0	0	0	0	0	1	1 GH28	0	0	0	0	0	0	0	0	0	0	6	6 GH28	0	0	0	0	1	1 GH28	0	0	2	2 GH28	0	0	1	1 GH28	0	0	5	5 GH28	0	0	3
	3.2.1.17	lysozyme	1	1 GH24	0	0	0	0	1	1 GH23	0	0	0	0	1	1 GH25	0	0	0	0	0	0	0	0	0	0	0	0	0	0	0	0	0	0	0	0	2	1 GH23	1 GH25	0	0	0	0	0	1	1 GH25	0	0	2
	3.2.1.18	exo-alpha-sialidase	0	0	0	0	0	0	0	0	0	0	0	0	0	0	0	0	0	0	0	0	0	0	0	0	2	2 GH33	0	0	0	0	2	2 GH33	0	0	1	1 GH33	0	0	0	0	0	0	1	1 GH34	0	0	0
	3.2.1.20	alpha-glucosidase	5	1 GH13	4 GH31	0	0	0	3	3 GH31	0	0	0	0	5	2 GH13	3 GH31	0	0	0	4	1 GH13	3 GH31	0	0	0	8	2 GH13	6 GH31	0	0	0	6	1 GH13	5 GH31	0	5	1 GH13	4 GH31	0	5	1 GH13	4 GH31	0	4	1 GH13	3 GH31	0	5
	3.2.1.21	beta-glucosidase	9	2 GH1	7 GH3	0	0	0	9	1 GH1	8 GH3	0	0	0	8	1 GH1	7 GH3	0	0	0	8	1 GH1	7 GH3	0	0	0	43	5 GH1	38 GH3	0	0	0	11	2 GH1	9 GH3	0	11	2 GH1	9 GH3	0	7	2 GH1	5 GH3	0	8	1 GH1	7 GH3	0	10
	3.2.1.22	alpha-galactosidase	0	0	0	0	0	0	2	2 GH27	0	0	0	0	0	0	0	0	0	0	0	0	0	0	0	0	5	4 GH27	1 GH36	0	0	0	3	3 GH27	0	0	3	3 GH27	0	0	0	0	0	0	2	2 GH27	0	0	1
	3.2.1.23	beta-galactosidase	0	0	0	0	0	0	5	3 GH2	1 GH35	1 GH42	0	0	3	2 GH2	1 GH35	0	0	0	2	1 GH2	1 GH35	0	0	0	14	7 GH2	6 GH35	1 GH42	0	0	2	2 GH35	0	0	1	1 GH35	0	0	1	1 GH35	0	0	2	2 GH35	0	0	3
	3.2.1.24	alpha-mannosidase	1	1 GH38	0	0	0	0	1	1 GH38	0	0	0	0	1	1 GH38	0	0	0	0	1	1 GH38	0	0	0	0	1	1 GH38	0	0	0	0	3	3 GH38	0	0	1	1 GH38	0	0	1	1 GH38	0	0	0	0	0	0	0
	3.2.1.25	beta-mannosidase	2	1 GH2	1 GH5	0	0	0	2	2 GH2	0	0	0	0	4	4 GH2	0	0	0	0	1	1 GH2	0	0	0	0	2	2 GH2	0	0	0	0	2	2 GH2	0	0	4	4 GH2	0	0	3	3 GH2	0	0	2	2 GH2	0	0	2
	3.2.1.26	beta-fructofuranosidase	0	0	0	0	0	0	0	0	0	0	0	0	0	0	0	0	0	0	0	0	0	0	0	0	3	3 GH32	0	0	0	0	0	0	0	0	0	0	0	0	0	0	0	0	0	0	0	0	0
	3.2.1.28	alpha,alpha-trehalase	2	2 GH37	0	0	0	0	3	2 GH37	1 GH65	0	0	0	2	2 GH37	0	0	0	0	2	2 GH37	0	0	0	0	2	2 GH37	0	0	0	0	2	2 GH37	0	0	2	2 GH37	0	0	2	2 GH37	0	0	2	2 GH37	0	0	2
	3.2.1.31	beta-glucuronidase	2	2 GH79	0	0	0	0	1	1 GH79	0	0	0	0	1	1 GH79	0	0	0	0	1	1 GH79	0	0	0	0	6	1 GH2	5 GH79	0	0	0	0	0	0	0	4	4 GH79	0	0	4	4 GH79	0	0	0	0	0	0	0
	3.2.1.37	xylan_1,4-beta-xylosidase	4	2 GH5	2 GH43	0	0	0	6	2 GH3	1 GH5	3 GH43	0	0	5	2 GH3	3 GH43	0	0	0	3	1 GH3	2 GH43	0	0	0	14	4 GH3	1 GH5	9 GH43	0	0	4	1 GH3	2 GH5	1 GH43	4	2 GH3	2 GH5	0	3	1 GH3	2 GH5	0	5	2 GH3	3 GH5	0	6
	3.2.1.39	glucan_endo-1,3-beta-D-glucosidase	7	4 GH16	3 GH128	0	0	0	3	1 GH16	1 GH64	1 GH81	0	0	9	4 GH16	1 GH55	2 GH64	1 GH81	1 GH128	3	1 GH16	1 GH55	1 GH81	0	0	9	3 GH16	1 GH55	2 GH64	1 GH81	2 GH128	7	7 GH16	0	0	12	10 GH16	2 GH128	0	11	11 GH16	0	0	2	2 GH16	0	0	7
	3.2.1.40	alpha-L-rhamnosidase	0	0	0	0	0	0	1	1 GH78	0	0	0	0	0	0	0	0	0	0	0	0	0	0	0	0	7	7 GH78	0	0	0	0	1	1 GH78	0	0	3	3 GH78	0	0	2	2 GH78	0	0	2	2 GH78	0	0	3
	3.2.1.45	glucosylceramidase	2	2 GH5	0	0	0	0	1	1 GH5	0	0	0	0	1	1 GH5	0	0	0	0	1	1 GH5	0	0	0	0	3	3 GH5	0	0	0	0	2	2 GH5	0	0	2	2 GH5	0	0	2	2 GH5	0	0	2	2 GH5	0	0	2
	3.2.1.46	galactosylceramidase	0	0	0	0	0	0	0	0	0	0	0	0	1	1 GH59	0	0	0	0	0	0	0	0	0	0	0	0	0	0	0	0	0	0	0	0	0	0	0	0	0	0	0	0	0	0	0	0	0
	3.2.1.52	beta-N-acetylhexosaminidase	2	2 GH20	0	0	0	0	1	1 GH20	0	0	0	0	1	1 GH20	0	0	0	0	1	1 GH20	0	0	0	0	1	1 GH20	0	0	0	0	4	1 GH3	3 GH20	0	5	1 GH3	4 GH20	0	4	1 GH3	3 GH20	0	5	1 GH3	4 GH20	0	4
	3.2.1.55	alpha-N-arabinofuranosidase	4	1 GH51	3 GH62	0	0	0	4	1 GH43	1 GH51	2 GH62	0	0	1	1 GH51	0	0	0	0	2	2 GH62	0	0	0	0	10	3 GH43	4 GH51	1 GH54	2 GH62	0	2	2 GH51	0	0	2	2 GH51	0	0	2	2 GH51	0	0	2	2 GH51	0	0	2
	3.2.1.58	glucan_1,3-beta-glucosidase	13	12 GH5	1 GH55	0	0	0	7	1 GH5	6 GH55	0	0	0	7	1 GH5	6 GH55	0	0	0	4	1 GH5	3 GH55	0	0	0	8	1 GH5	7 GH55	0	0	0	9	7 GH5	2 GH55	0	11	9 GH5	2 GH55	0	9	7 GH5	2 GH55	0	10	6 GH5	4 GH55	0	8
	3.2.1.59	glucan_endo-1,3-alpha-glucosidase	4	4 GH71	0	0	0	0	3	3 GH71	0	0	0	0	8	8 GH71	0	0	0	0	2	2 GH71	0	0	0	0	2	2 GH71	0	0	0	0	3	2 GH71	1 GH87	0	4	4 GH71	0	0	4	4 GH71	0	0	6	6 GH71	0	0	3
	3.2.1.63	1,2-alpha-L-fucosidase	0	0	0	0	0	0	0	0	0	0	0	0	0	0	0	0	0	0	0	0	0	0	0	0	1	1 GH95	0	0	0	0	1	1 GH95	0	0	0	0	0	0	0	0	0	0	0	0	0	0	1
	3.2.1.67	galacturan_1,4-alpha-galacturonidase	0	0	0	0	0	0	0	0	0	0	0	0	1	1 GH28	0	0	0	0	0	0	0	0	0	0	4	4 GH28	0	0	0	0	1	1 GH28	0	0	2	2 GH28	0	0	2	2 GH28	0	0	0	0	0	0	1
	3.2.1.74	glucan_1,4-beta-glucosidase	0	0	0	0	0	0	1	1 GH3	0	0	0	0	1	1 GH3	0	0	0	0	0	0	0	0	0	0	0	0	0	0	0	0	0	0	0	0	0	0	0	0	0	0	0	0	0	0	0	0	0
	3.2.1.75	glucan_endo-1,6-beta-glucosidase	0	0	0	0	0	0	1	1 GH5	0	0	0	0	1	1 GH30	0	0	0	0	0	0	0	0	0	0	2	1 GH5	1 GH30	0	0	0	0	0	0	0	0	0	0	0	1	1 GH5	0	0	0	0	0	0	0
	3.2.1.78	mannan_endo-1,4-beta-mannosidase	2	2 GH5	0	0	0	0	3	2 GH5	1 GH26	0	0	0	3	2 GH5	1 GH26	0	0	0	2	1 GH5	1 GH26	0	0	0	2	2 GH5	0	0	0	0	1	1 GH5	0	0	2	2 GH5	0	0	1	1 GH5	0	0	3	3 GH5	0	0	0
	3.2.1.80	fructan_beta-fructosidase	0	0	0	0	0	0	0	0	0	0	0	0	0	0	0	0	0	0	0	0	0	0	0	0	1	1 GH32	0	0	0	0	0	0	0	0	4	4 GH32	0	0	1	1 GH32	0	0	0	0	0	0	1
	3.2.1.89	arabinogalactan_endo-beta-1,4-galactanase	1	1 GH53	0	0	0	0	1	1 GH53	0	0	0	0	1	1 GH53	0	0	0	0	0	0	0	0	0	0	1	1 GH53	0	0	0	0	1	1 GH53	0	0	1	1 GH53	0	0	0	0	0	0	0	0	0	0	0
	3.2.1.91	cellulose_1,4-beta-cellobiosidase_(non-reducing_end)	1	1 GH6	0	0	0	0	2	2 GH6	0	0	0	0	2	2 GH6	0	0	0	0	2	2 GH6	0	0	0	0	3	3 GH6	0	0	0	0	1	1 GH6	0	0	1	1 GH6	0	0	1	1 GH6	0	0	1	1 GH6	0	0	1
	3.2.1.96	mannosyl-glycoprotein_endo-beta-N-acetylglucosaminidase	3	1 GH18	2 GH85	0	0	0	2	2 GH18	0	0	0	0	2	2 GH18	0	0	0	0	1	1 GH18	0	0	0	0	2	2 GH18	0	0	0	0	0	0	0	0	1	1 GH85	0	0	0	0	0	0	0	0	0	0	1
	3.2.1.99	arabinan_endo-1,5-alpha-L-arabinanase	1	1 GH43	0	0	0	0	1	1 GH43	0	0	0	0	1	1 GH43	0	0	0	0	1	1 GH43	0	0	0	0	4	4 GH43	0	0	0	0	1	1 GH43	0	0	1	1 GH43	0	0	2	2 GH43	0	0	6	6 GH43	0	0	3
	3.2.1.106	mannosyl-oligosaccharide_glucosidase	1	1 GH63	0	0	0	0	1	1 GH63	0	0	0	0	1	1 GH63	0	0	0	0	1	1 GH63	0	0	0	0	2	2 GH63	0	0	0	0	1	1 GH63	0	0	1	1 GH63	0	0	1	1 GH63	0	0	1	1 GH63	0	0	0
	3.2.1.113	mannosyl-oligosaccharide_1,2-alpha-mannosidase	8	8 GH47	0	0	0	0	9	9 GH47	0	0	0	0	8	8 GH47	0	0	0	0	7	7 GH47	0	0	0	0	11	10 GH47	1 GH92	0	0	0	4	4 GH47	0	0	5	5 GH47	0	0	5	5 GH47	0	0	6	6 GH47	0	0	5
	3.2.1.131	xylan_alpha-1,2-glucuronosidase	1	1 GH115	0	0	0	0	4	1 GH67	3 GH115	0	0	0	3	1 GH67	2 GH115	0	0	0	2	1 GH67	1 GH115	0	0	0	7	2 GH67	5 GH115	0	0	0	1	1 GH115	0	0	2	2 GH115	0	0	2	2 GH115	0	0	4	4 GH115	0	0	3
	3.2.1.132	chitosanase	0	0	0	0	0	0	1	1 GH75	0	0	0	0	1	1 GH75	0	0	0	0	1	1 GH75	0	0	0	0	3	3 GH75	0	0	0	0	0	0	0	0	0	0	0	0	0	0	0	0	1	1 GH75	0	0	1
	3.2.1.145	galactan_1,3-beta-galactosidase	1	1 GH43	0	0	0	0	1	1 GH43	0	0	0	0	1	1 GH43	0	0	0	0	1	1 GH43	0	0	0	0	1	1 GH43	0	0	0	0	1	1 GH43	0	0	1	1 GH43	0	0	1	1 GH43	0	0	0	0	0	0	0
	3.2.1.149	beta-primeverosidase	0	0	0	0	0	0	0	0	0	0	0	0	0	0	0	0	0	0	0	0	0	0	0	0	3	3 GH5	0	0	0	0	0	0	0	0	0	0	0	0	0	0	0	0	0	0	0	0	0
	3.2.1.151	xyloglucan-specific_endo-beta-1,4-glucanase	2	1 GH44	1 GH74	0	0	0	1	1 GH74	0	0	0	0	1	1 GH74	0	0	0	0	1	1 GH74	0	0	0	0	3	1 GH12	2 GH74	0	0	0	3	1 GH12	2 GH74	0	2	1 GH12	1 GH74	0	3	1 GH12	1 GH16	1 GH74	3	1 GH12	2 GH74	0	2
	3.2.1.164	galactan_endo-1,6-beta-galactosidase	0	0	0	0	0	0	2	1 GH5	1 GH30	0	0	0	2	1 GH5	1 GH30	0	0	0	0	0	0	0	0	0	3	2 GH5	1 GH30	0	0	0	0	0	0	0	0	0	0	0	0	0	0	0	0	0	0	0	0
	3.2.1.165	exo-1,4-beta-D-glucosaminidase	0	0	0	0	0	0	1	1 GH2	0	0	0	0	1	1 GH2	0	0	0	0	1	1 GH2	0	0	0	0	1	1 GH2	0	0	0	0	0	0	0	0	0	0	0	0	0	0	0	0	0	0	0	0	0
	3.2.1.171	rhamnogalacturonan_hydrolase	0	0	0	0	0	0	0	0	0	0	0	0	0	0	0	0	0	0	0	0	0	0	0	0	2	2 GH28	0	0	0	0	1	1 GH28	0	0	0	0	0	0	0	0	0	0	0	0	0	0	2
	3.2.1.174	rhamnogalacturonan_rhamnohydrolase	0	0	0	0	0	0	0	0	0	0	0	0	0	0	0	0	0	0	0	0	0	0	0	0	4	4 GH28	0	0	0	0	0	0	0	0	0	0	0	0	0	0	0	0	0	0	0	0	0
	3.2.1.176	cellulose_1,4-beta-cellobiosidase_(reducing_end)	6	6 GH7	0	0	0	0	4	4 GH7	0	0	0	0	3	3 GH7	0	0	0	0	3	3 GH7	0	0	0	0	4	4 GH7	0	0	0	0	4	4 GH7	0	0	4	4 GH7	0	0	3	3 GH7	0	0	5	5 GH7	0	0	4
	3.2.1.177	alpha-D-xyloside_xylohydrolase	0	0	0	0	0	0	0	0	0	0	0	0	0	0	0	0	0	0	0	0	0	0	0	0	1	1 GH31	0	0	0	0	1	1 GH31	0	0	1	1 GH31	0	0	1	1 GH31	0	0	2	2 GH31	0	0	0
	3.2.1.181	galactan_endo-beta-1,3-galactanase	0	0	0	0	0	0	0	0	0	0	0	0	1	1 GH16	0	0	0	0	0	0	0	0	0	0	2	2 GH16	0	0	0	0	0	0	0	0	0	0	0	0	0	0	0	0	3	3 GH16	0	0	0
	3.2.1.185	β-L-arabinofuranosidase (non-reducing)	0	0	0	0	0	0	0	0	0	0	0	0	0	0	0	0	0	0	0	0	0	0	0	0	1	1 GH127	0	0	0	0	0	0	0	0	0	0	0	0	0	0	0	0	0	0	0	0	0
		Sum	154						168						157						111						294						139				172				143				169				138
		Total sum	257						266						225						155						434						194				251				198				255				193
[truncated: 7 more columns]

## Sheet: Sheet1
EC number	hits	family distribution
1.x.x.x	21	17 AA9	4 AA12
1.1.3.x	9	4 AA5	5 AA7
1.1.3.4	1	1 AA3
1.6.5.6	3	3 AA6
1.10.3.2	17	17 AA1
1.1.3.13	1	1 AA3
1.11.1.16	1	1 AA2
1.1.99.18	5	4 AA3	1 AA8
1.1.99.29	4	4 AA3
EC number	hits	family distribution
3.1.1.x	7	7 CE15
3.1.1.6	2	1 CE1	1 CE16
3.1.1.72	9	2 CE1	1 CE3	6 CE4
3.1.1.73	1	1 CE1
3.1.1.74	5	5 CE5
3.5.1.41	6	6 CE4
3.5.1.89	1	1 CE14
EC number	hits	family distribution
3.2.1.x	5	1 GH5	1 GH10	1 GH30	1 GH88	1 GH131
3.2.1.1	2	2 GH13
3.2.1.3	4	4 GH15
3.2.1.4	7	1 GH5	4 GH6	2 GH45
3.2.1.6	11	11 GH16
3.2.1.8	11	5 GH10	6 GH11
2.4.1.18	1	1 GH13
2.4.1.19	1	1 GH13
2.4.1.25	1	1 GH133
3.2.1.10	1	1 GH13
3.2.1.14	8	8 GH18
3.2.1.17	1	1 GH24
3.2.1.20	5	1 GH13	4 GH31
3.2.1.21	9	2 GH1	7 GH3
3.2.1.24	1	1 GH38
3.2.1.25	2	1 GH2	1 GH5
3.2.1.28	2	2 GH37
3.2.1.31	2	2 GH79
3.2.1.37	4	2 GH5	2 GH43
3.2.1.39	7	4 GH16	3 GH128
3.2.1.45	2	2 GH5
3.2.1.52	2	2 GH20
3.2.1.55	4	1 GH51	3 GH62
3.2.1.58	13	12 GH5	1 GH55
3.2.1.59	4	4 GH71
3.2.1.78	2	2 GH5
3.2.1.89	1	1 GH53
3.2.1.91	1	1 GH6
3.2.1.96	3	1 GH18	2 GH85
3.2.1.99	1	1 GH43
2.4.1.211	1	1 GH112
3.2.1.106	1	1 GH63
3.2.1.113	8	8 GH47
3.2.1.131	1	1 GH115
3.2.1.145	1	1 GH43
3.2.1.151	2	1 GH44	1 GH74
3.2.1.176	6	6 GH7
EC number	hits	family distribution
2.4.1.x	15	2 GT1	1 GT4	1 GT22	1 GT24	1 GT26	1 GT31	1 GT32	1 GT49	1 GT50	2 GT57	3 GT69
2.4.1.1	1	1 GT35
2.4.2.x	1	1 GT90
2.4.1.11	1	1 GT3
2.4.1.14	1	1 GT4
2.4.1.15	1	1 GT20
2.4.1.16	9	9 GT2
2.4.1.34	2	2 GT48
2.4.1.37	1	1 GT6
2.4.1.80	1	1 GT21
2.4.1.83	1	1 GT2
3.1.3.12	1	1 GT20
2.4.1.109	3	3 GT39
2.4.1.117	1	1 GT2
2.4.1.131	6	1 GT4	5 GT15
2.4.1.142	1	1 GT33
2.4.1.173	2	2 GT1
2.4.1.183	1	1 GT5
2.4.1.186	1	1 GT8
2.4.1.198	1	1 GT4
2.4.1.255	5	5 GT41
2.4.1.256	1	1 GT59
2.4.1.257	1	1 GT4
2.4.1.258	1	1 GT58
2.4.1.260	1	1 GT22
2.4.99.18	1	1 GT66
EC number	hits	family distribution
4.2.2.x	2	2 PL4
4.2.2.2	3	1 PL1	2 PL3
4.2.2.3	7	7 PL14
Family	proteins
AA1	17
AA2	1
AA3	36
AA5	7
AA6	3
AA7	14
AA8	2
AA9	28
AA12	5
Family	proteins
CE1	5
CE3	3
CE4	20
CE5	6
CE9	1
CE12	2
CE14	1
CE15	7
CE16	4
CE1500	7
Family	proteins
PL0	4
PL1	2
PL3	2
PL4	2
PL14	7

## Sheet: Sheet2
EC number	hits	family distribution
1.x.x.x	26	17 AA9	5 AA11	3 AA12	1 AA13
1.1.3.x	2	2 AA7
1.1.3.7	1	1 AA3
1.1.3.9	1	1 AA5
1.6.5.6	1	1 AA6
1.10.3.2	9	9 AA1
1.1.3.10	1	1 AA3
1.1.3.13	1	1 AA3
1.1.3.38	1	1 AA4
1.11.1.13	1	1 AA2
1.1.99.18	6	3 AA3	3 AA8
1.1.99.29	3	3 AA3
EC number	hits	family distribution
3.1.1.x	6	1 CE0	1 CE1	1 CE12	3 CE15
3.1.1.6	6	2 CE1	2 CE3	2 CE16
3.1.1.11	2	2 CE8
3.1.1.72	7	4 CE1	1 CE3	2 CE5
3.1.1.73	6	6 CE1
3.1.1.74	3	3 CE5
3.5.1.25	1	1 CE9
EC number	hits	family distribution
2.4.1.x	6	2 GH16	4 GH72
3.2.1.x	14	3 GH10	1 GH17	1 GH18	2 GH30	2 GH43	1 GH93	1 GH125	2 GH131	1 GH132
3.2.1.1	3	3 GH13
3.2.1.3	2	2 GH15
3.2.1.4	12	4 GH5	2 GH6	2 GH7	1 GH12	3 GH45
3.2.1.6	3	3 GH16
3.2.1.8	16	8 GH10	6 GH11	2 CE4
2.4.1.18	1	1 GH13
2.4.1.25	1	1 GH133
3.2.1.10	1	1 GH13
3.2.1.14	18	18 GH18
3.2.1.17	1	1 GH23
3.2.1.20	3	3 GH31
3.2.1.21	9	1 GH1	8 GH3
3.2.1.22	2	2 GH27
3.2.1.23	5	3 GH2	1 GH35	1 GH42
3.2.1.24	1	1 GH38
3.2.1.25	2	2 GH2
3.2.1.28	3	2 GH37	1 GH65
3.2.1.31	1	1 GH79
3.2.1.37	6	2 GH3	1 GH5	3 GH43
3.2.1.39	3	1 GH16	1 GH64	1 GH81
3.2.1.40	1	1 GH78
3.2.1.45	1	1 GH5
3.2.1.52	1	1 GH20
3.2.1.55	4	1 GH43	1 GH51	2 GH62
3.2.1.58	7	1 GH5	6 GH55
3.2.1.59	3	3 GH71
3.2.1.74	1	1 GH3
3.2.1.75	1	1 GH5
3.2.1.78	3	2 GH5	1 GH26
3.2.1.89	1	1 GH53
3.2.1.91	2	2 GH6
3.2.1.96	2	2 GH18
3.2.1.99	1	1 GH43
2.4.1.207	1	1 GH16
2.4.1.321	1	1 GH94
3.2.1.106	1	1 GH63
3.2.1.113	9	9 GH47
3.2.1.131	4	1 GH67	3 GH115
3.2.1.132	1	1 GH75
3.2.1.145	1	1 GH43
3.2.1.151	1	1 GH74
3.2.1.164	2	1 GH5	1 GH30
3.2.1.165	1	1 GH2
3.2.1.176	4	4 GH7
EC number	hits	family distribution
2.4.1.x	11	2 GT2	2 GT22	1 GT24	1 GT31	1 GT50	2 GT57	1 GT62	1 GT69
2.4.1.1	1	1 GT35
2.4.1.11	1	1 GT3
2.4.1.13	1	1 GT4
2.4.1.15	2	2 GT20
2.4.1.16	6	6 GT2
2.4.1.34	1	1 GT48
2.4.1.46	1	1 GT28
2.4.1.80	1	1 GT21
2.4.1.83	1	1 GT2
3.1.3.12	1	1 GT20
2.4.1.109	3	3 GT39
2.4.1.117	1	1 GT2
2.4.1.131	4	1 GT4	3 GT15
2.4.1.142	1	1 GT33
2.4.1.173	3	3 GT1
2.4.1.183	2	2 GT5
2.4.1.186	1	1 GT8
2.4.1.198	1	1 GT4
2.4.1.217	1	1 GT55
2.4.1.255	1	1 GT41
2.4.1.256	1	1 GT59
2.4.1.257	4	1 GT4	3 GT32
2.4.1.258	1	1 GT58
2.4.1.259	1	1 GT22
2.4.1.260	1	1 GT22
2.4.99.18	1	1 GT66
EC number	hits	family distribution
4.2.2.x	2	2 PL4
4.2.2.2	4	2 PL1	2 PL3
Family	proteins
AA1	13
AA2	2
AA3	30
AA4	4
AA5	6
AA6	1
AA7	9
AA8	4
AA9	33
AA11	6
AA12	4
AA13	1
Family	proteins
CE0	2
CE1	14
CE2	1
CE3	6
CE4	9
CE5	5
CE8	2
CE9	1
CE12	1
CE15	3
CE16	3
CE1500	3
Family	proteins
PL0	1
PL1	3
PL3	2
PL4	2
PL9	1

## Sheet: Sheet3
EC number	hits	family distribution
1.x.x.x	21	14 AA9	4 AA11	2 AA12	1 AA13
1.1.3.x	2	2 AA7
1.1.3.9	1	1 AA5
1.6.5.6	1	1 AA6
1.10.3.2	11	11 AA1
1.1.3.13	1	1 AA3
1.1.3.38	1	1 AA4
1.11.1.13	1	1 AA2
1.1.99.18	7	4 AA3	3 AA8
1.1.99.29	1	1 AA3
EC number	hits	family distribution
3.1.1.x	10	1 CE0	5 CE1	1 CE12	3 CE15
3.1.1.6	4	1 CE1	1 CE3	2 CE16
3.1.1.11	1	1 CE8
3.1.1.72	5	3 CE1	2 CE5
3.1.1.73	2	2 CE1
3.5.1.25	1	1 CE9
EC number	hits	family distribution
2.4.1.x	5	1 GH16	4 GH72
3.2.1.x	14	2 GH10	1 GH17	1 GH18	2 GH30	1 GH35	1 GH43	1 GH93	1 GH103	1 GH125	2 GH131	1 GH132
3.2.1.1	4	4 GH13
3.2.1.3	2	2 GH15
3.2.1.4	10	4 GH5	1 GH6	3 GH7	1 GH9	1 GH45
3.2.1.6	2	2 GH16
3.2.1.8	9	5 GH10	3 GH11	1 CE4
2.4.1.18	1	1 GH13
2.4.1.25	1	1 GH133
3.2.1.14	12	12 GH18
3.2.1.15	1	1 GH28
3.2.1.17	1	1 GH25
3.2.1.20	5	2 GH13	3 GH31
3.2.1.21	8	1 GH1	7 GH3
3.2.1.23	3	2 GH2	1 GH35
3.2.1.24	1	1 GH38
3.2.1.25	4	4 GH2
3.2.1.28	2	2 GH37
3.2.1.31	1	1 GH79
3.2.1.37	5	2 GH3	3 GH43
3.2.1.39	9	4 GH16	1 GH55	2 GH64	1 GH81	1 GH128
3.2.1.45	1	1 GH5
3.2.1.46	1	1 GH59
3.2.1.52	1	1 GH20
3.2.1.55	1	1 GH51
3.2.1.58	7	1 GH5	6 GH55
3.2.1.59	8	8 GH71
3.2.1.67	1	1 GH28
3.2.1.74	1	1 GH3
3.2.1.75	1	1 GH30
3.2.1.78	3	2 GH5	1 GH26
3.2.1.89	1	1 GH53
3.2.1.91	2	2 GH6
3.2.1.96	2	2 GH18
3.2.1.99	1	1 GH43
2.4.1.207	1	1 GH16
2.4.1.321	1	1 GH94
3.2.1.106	1	1 GH63
3.2.1.113	8	8 GH47
3.2.1.131	3	1 GH67	2 GH115
3.2.1.132	1	1 GH75
3.2.1.145	1	1 GH43
3.2.1.151	1	1 GH74
3.2.1.164	2	1 GH5	1 GH30
3.2.1.165	1	1 GH2
3.2.1.176	3	3 GH7
3.2.1.181	1	1 GH16
EC number	hits	family distribution
2.4.1.x	12	1 GT2	2 GT22	1 GT24	2 GT31	1 GT50	2 GT57	1 GT62	1 GT69	1 GT76
2.4.1.1	1	1 GT35
2.4.2.x	1	1 GT53
2.4.1.11	1	1 GT3
2.4.1.12	1	1 GT2
2.4.1.15	2	2 GT20
2.4.1.16	6	6 GT2
2.4.1.34	1	1 GT48
2.4.1.46	1	1 GT28
2.4.1.80	1	1 GT21
2.4.1.83	1	1 GT2
2.4.99.x	1	1 GT30
2.4.1.109	3	3 GT39
2.4.1.117	1	1 GT2
2.4.1.131	4	1 GT4	3 GT15
2.4.1.142	1	1 GT33
2.4.1.173	3	3 GT1
2.4.1.183	2	2 GT5
2.4.1.186	1	1 GT8
2.4.1.198	1	1 GT4
2.4.1.217	1	1 GT55
2.4.1.255	1	1 GT41
2.4.1.256	1	1 GT59
2.4.1.257	4	1 GT4	3 GT32
2.4.1.258	1	1 GT58
2.4.1.260	1	1 GT22
2.4.99.18	1	1 GT66
EC number	hits	family distribution
4.2.2.x	1	1 PL4
4.2.2.2	3	1 PL1	2 PL3
4.2.2.14	1	1 PL20
Family	proteins
AA1	13
AA2	1
AA3	15
AA4	1
AA5	2
AA6	1
AA7	12
AA8	3
AA9	19
AA11	4
AA12	3
AA13	1
Family	proteins
CE0	1
CE1	12
CE2	1
CE3	3
CE4	6
CE5	2
CE8	1
CE9	2
CE12	1
CE15	3
CE16	4
CE1500	3
Family	proteins
PL1	2
PL3	2
PL4	1
PL7	1
PL20	1

## Sheet: Sheet4
EC number	hits	family distribution
1.x.x.x	14	10 AA9	2 AA11	2 AA12
1.1.3.x	2	2 AA7
1.6.5.6	1	1 AA6
1.10.3.2	4	4 AA1
1.11.1.13	1	1 AA2
1.1.99.18	4	2 AA3	2 AA8
EC number	hits	family distribution
3.1.1.x	4	1 CE1	1 CE12	2 CE15
3.1.1.6	3	1 CE3	2 CE16
3.1.1.11	1	1 CE8
3.1.1.72	3	1 CE1	2 CE5
3.1.1.73	2	2 CE1
3.1.1.74	1	1 CE5
3.5.1.25	1	1 CE9
EC number	hits	family distribution
2.4.1.x	4	1 GH16	3 GH72
3.2.1.x	11	1 GH1	2 GH10	1 GH17	1 GH18	2 GH30	1 GH56	1 GH125	1 GH131	1 GH132
3.2.1.1	2	2 GH13
3.2.1.3	3	3 GH15
3.2.1.4	11	4 GH5	1 GH6	1 GH7	2 GH9	3 GH45
3.2.1.6	3	3 GH16
3.2.1.8	10	4 GH10	4 GH11	2 CE4
2.4.1.18	1	1 GH13
2.4.1.25	1	1 GH133
3.2.1.14	5	4 GH18	1 GH19
3.2.1.20	4	1 GH13	3 GH31
3.2.1.21	8	1 GH1	7 GH3
3.2.1.23	2	1 GH2	1 GH35
3.2.1.24	1	1 GH38
3.2.1.25	1	1 GH2
3.2.1.28	2	2 GH37
3.2.1.31	1	1 GH79
3.2.1.37	3	1 GH3	2 GH43
3.2.1.39	3	1 GH16	1 GH55	1 GH81
3.2.1.45	1	1 GH5
3.2.1.52	1	1 GH20
3.2.1.55	2	2 GH62
3.2.1.58	4	1 GH5	3 GH55
3.2.1.59	2	2 GH71
3.2.1.78	2	1 GH5	1 GH26
3.2.1.91	2	2 GH6
3.2.1.96	1	1 GH18
3.2.1.99	1	1 GH43
2.4.1.321	2	2 GH94
3.2.1.106	1	1 GH63
3.2.1.113	7	7 GH47
3.2.1.131	2	1 GH67	1 GH115
3.2.1.132	1	1 GH75
3.2.1.145	1	1 GH43
3.2.1.151	1	1 GH74
3.2.1.165	1	1 GH2
3.2.1.176	3	3 GH7
EC number	hits	family distribution
2.4.1.x	10	1 GT22	1 GT24	2 GT31	1 GT40	1 GT50	2 GT57	1 GT62	1 GT69
2.4.1.1	1	1 GT35
2.4.1.11	1	1 GT3
2.4.1.12	1	1 GT2
2.4.1.15	1	1 GT20
2.4.1.16	6	6 GT2
2.4.1.34	1	1 GT48
2.4.1.80	1	1 GT21
2.4.1.83	1	1 GT2
3.1.3.12	1	1 GT20
2.4.1.109	3	3 GT39
2.4.1.117	1	1 GT2
2.4.1.131	4	1 GT4	3 GT15
2.4.1.142	1	1 GT33
2.4.1.173	3	3 GT1
2.4.1.183	1	1 GT5
2.4.1.186	1	1 GT8
2.4.1.198	1	1 GT4
2.4.1.217	1	1 GT55
2.4.1.255	1	1 GT41
2.4.1.256	1	1 GT59
2.4.1.257	3	1 GT4	2 GT32
2.4.1.258	1	1 GT58
2.4.1.260	1	1 GT22
2.4.1.289	1	1 GT2
2.4.99.18	1	1 GT66
EC number	hits	family distribution
4.2.2.x	1	1 PL4
4.2.2.2	2	2 PL3
Family	proteins
AA1	5
AA2	1
AA3	9
AA5	1
AA6	1
AA7	8
AA8	3
AA9	16
AA11	2
AA12	3
Family	proteins
CE0	1
CE1	6
CE3	3
CE4	6
CE5	3
CE8	1
CE9	2
CE12	1
CE15	2
CE16	4
CE1500	2
Family	proteins
PL1	1
PL3	2
PL4	1

## Sheet: Sheet5
EC number	hits	family distribution
1.x.x.x	26	17 AA9	6 AA11	1 AA12	2 AA13
1.1.3.x	8	8 AA7
1.1.3.9	2	2 AA5
1.6.5.6	1	1 AA6
1.10.3.2	20	20 AA1
1.1.3.10	2	2 AA3
1.1.3.13	2	2 AA3
1.1.3.38	3	3 AA4
1.11.1.13	1	1 AA2
1.1.99.18	8	6 AA3	2 AA8
1.1.99.29	8	8 AA3
EC number	hits	family distribution
2.4.1.x	1	1 CE4
3.1.1.x	6	3 CE12	3 CE15
3.1.1.6	8	2 CE1	1 CE3	5 CE16
3.1.1.11	5	5 CE8
3.1.1.72	7	4 CE1	2 CE4	1 CE5
3.1.1.73	1	1 CE1
3.1.1.74	6	6 CE5
3.5.1.41	2	2 CE4
EC number	hits	family distribution
2.4.1.x	7	1 GH16	6 GH72
3.2.1.x	20	1 GH10	1 GH17	2 GH18	1 GH28	3 GH30	2 GH35	1 GH43	1 GH55	2 GH93	3 GH95	2 GH131	1 GH132
3.2.1.1	1	1 GH13
3.2.1.3	4	4 GH15
3.2.1.4	14	6 GH5	1 GH6	2 GH7	5 GH45
3.2.1.6	3	3 GH16
3.2.1.8	10	5 GH10	4 GH11	1 CE4
2.4.1.18	1	1 GH13
2.4.1.25	1	1 GH133
3.2.1.10	1	1 GH13
3.2.1.11	2	2 GH49
3.2.1.14	22	22 GH18
3.2.1.15	6	6 GH28
3.2.1.18	2	2 GH33
3.2.1.20	8	2 GH13	6 GH31
3.2.1.21	43	5 GH1	38 GH3
3.2.1.22	5	4 GH27	1 GH36
3.2.1.23	14	7 GH2	6 GH35	1 GH42
3.2.1.24	1	1 GH38
3.2.1.25	2	2 GH2
3.2.1.26	3	3 GH32
3.2.1.28	2	2 GH37
3.2.1.31	6	1 GH2	5 GH79
3.2.1.37	14	4 GH3	1 GH5	9 GH43
3.2.1.39	9	3 GH16	1 GH55	2 GH64	1 GH81	2 GH128
3.2.1.40	7	7 GH78
3.2.1.45	3	3 GH5
3.2.1.52	1	1 GH20
3.2.1.55	10	3 GH43	4 GH51	1 GH54	2 GH62
3.2.1.58	8	1 GH5	7 GH55
3.2.1.59	2	2 GH71
3.2.1.63	1	1 GH95
3.2.1.67	4	4 GH28
3.2.1.75	2	1 GH5	1 GH30
3.2.1.78	2	2 GH5
3.2.1.80	1	1 GH32
3.2.1.89	1	1 GH53
3.2.1.91	3	3 GH6
3.2.1.96	2	2 GH18
3.2.1.99	4	4 GH43
2.4.1.321	1	1 GH94
3.2.1.106	2	2 GH63
3.2.1.113	11	10 GH47	1 GH92
3.2.1.131	7	2 GH67	5 GH115
3.2.1.132	3	3 GH75
3.2.1.145	1	1 GH43
3.2.1.149	3	3 GH5
3.2.1.151	3	1 GH12	2 GH74
3.2.1.164	3	2 GH5	1 GH30
3.2.1.165	1	1 GH2
3.2.1.171	2	2 GH28
3.2.1.174	4	4 GH28
3.2.1.176	4	4 GH7
3.2.1.177	1	1 GH31
3.2.1.181	2	2 GH16
3.2.1.185	1	1 GH127
EC number	hits	family distribution
2.4.1.x	15	3 GT1	1 GT2	1 GT4	2 GT22	1 GT24	2 GT31	1 GT50	2 GT57	1 GT62	1 GT69
2.4.1.1	1	1 GT35
2.4.1.11	1	1 GT3
2.4.1.13	1	1 GT4
2.4.1.15	2	2 GT20
2.4.1.16	8	8 GT2
2.4.1.34	1	1 GT48
2.4.1.80	1	1 GT21
2.4.1.83	1	1 GT2
2.4.99.4	1	1 GT52
3.1.3.12	1	1 GT20
2.4.1.109	3	3 GT39
2.4.1.117	1	1 GT2
2.4.1.131	5	1 GT4	4 GT15
2.4.1.142	1	1 GT33
2.4.1.173	9	9 GT1
2.4.1.186	1	1 GT8
2.4.1.198	1	1 GT4
2.4.1.224	1	1 GT64
2.4.1.255	1	1 GT41
2.4.1.256	1	1 GT59
2.4.1.257	2	1 GT4	1 GT32
2.4.1.258	1	1 GT58
2.4.1.260	1	1 GT22
2.4.99.18	1	1 GT66
EC number	hits	family distribution
4.2.2.x	7	1 PL0	4 PL4	2 PL11
4.2.2.2	11	4 PL1	7 PL3
4.2.2.10	10	10 PL1
Family	proteins
AA1	23
AA2	4
AA3	60
AA4	3
AA5	6
AA6	1
AA7	31
AA8	7
AA9	27
AA11	6
AA12	3
AA13	2
Family	proteins
CE1	9
CE2	1
CE3	8
CE4	14
CE5	15
CE8	6
CE9	5
CE12	6
CE14	1
CE15	3
CE16	5
CE1500	4
Family	proteins
PL0	1
PL1	17
PL3	7
PL4	5
PL9	1
PL11	3

## Sheet: Sheet6
EC number	hits	family distribution
1.x.x.x	13	9 AA9	1 AA10	3 AA12
1.1.3.x	8	3 AA5	5 AA7
1.6.5.6	3	3 AA6
1.10.3.2	1	1 AA1
1.1.3.13	1	1 AA3
1.11.1.13	7	7 AA2
1.11.1.16	4	4 AA2
1.1.99.18	6	5 AA3	1 AA8
1.1.99.29	8	8 AA3
EC number	hits	family distribution
3.1.1.x	6	3 CE1	3 CE15
3.1.1.6	3	1 CE3	2 CE16
3.1.1.11	1	1 CE8
3.1.1.74	1	1 CE5
3.5.1.41	2	2 CE4
EC number	hits	family distribution
2.4.1.x	1	1 GH16
3.2.1.x	5	1 GH10	2 GH35	1 GH88	1 GH131
3.2.1.1	2	2 GH13
3.2.1.3	1	1 GH15
3.2.1.4	11	8 GH5	1 GH7	2 GH12
3.2.1.6	8	8 GH16
3.2.1.8	7	5 GH10	1 GH11	1 CE4
2.4.1.18	1	1 GH13
2.4.1.25	1	1 GH133
3.2.1.10	2	2 GH13
3.2.1.14	11	11 GH18
3.2.1.15	1	1 GH28
3.2.1.18	2	2 GH33
3.2.1.20	6	1 GH13	5 GH31
3.2.1.21	11	2 GH1	9 GH3
3.2.1.22	3	3 GH27
3.2.1.23	2	2 GH35
3.2.1.24	3	3 GH38
3.2.1.25	2	2 GH2
3.2.1.28	2	2 GH37
3.2.1.37	4	1 GH3	2 GH5	1 GH43
3.2.1.39	7	7 GH16
3.2.1.40	1	1 GH78
3.2.1.45	2	2 GH5
3.2.1.52	4	1 GH3	3 GH20
3.2.1.55	2	2 GH51
3.2.1.58	9	7 GH5	2 GH55
3.2.1.59	3	2 GH71	1 GH87
3.2.1.63	1	1 GH95
3.2.1.67	1	1 GH28
3.2.1.78	1	1 GH5
3.2.1.89	1	1 GH53
3.2.1.91	1	1 GH6
3.2.1.99	1	1 GH43
3.2.1.106	1	1 GH63
3.2.1.113	4	4 GH47
3.2.1.131	1	1 GH115
3.2.1.145	1	1 GH43
3.2.1.151	3	1 GH12	2 GH74
3.2.1.171	1	1 GH28
3.2.1.176	4	4 GH7
3.2.1.177	1	1 GH31
EC number	hits	family distribution
2.4.1.x	11	1 GT22	1 GT24	1 GT31	2 GT32	1 GT49	2 GT57	3 GT69
2.4.1.1	1	1 GT35
2.4.1.11	1	1 GT3
2.4.1.12	2	2 GT2
2.4.1.14	1	1 GT4
2.4.1.15	1	1 GT20
2.4.1.16	9	9 GT2
2.4.1.34	2	2 GT48
2.4.1.80	1	1 GT21
2.4.1.83	1	1 GT2
2.4.1.91	1	1 GT1
3.1.3.12	1	1 GT20
2.4.1.109	3	3 GT39
2.4.1.117	1	1 GT2
2.4.1.131	6	2 GT4	4 GT15
2.4.1.142	1	1 GT33
2.4.1.173	2	2 GT1
2.4.1.183	1	1 GT5
2.4.1.186	1	1 GT8
2.4.1.198	1	1 GT4
2.4.1.255	1	1 GT41
2.4.1.256	1	1 GT59
2.4.1.257	1	1 GT4
2.4.1.258	1	1 GT58
2.4.1.260	2	2 GT22
2.4.99.18	1	1 GT66
EC number	hits	family distribution
4.2.2.3	4	4 PL14
Family	proteins
AA1	10
AA2	11
AA3	48
AA5	7
AA6	3
AA7	12
AA8	4
AA9	11
AA10	1
AA12	3
Family	proteins
CE1	6
CE3	1
CE4	4
CE5	2
CE8	1
CE9	1
CE15	3
CE16	4
CE1500	3
Family	proteins
PL0	1
PL14	4

## Sheet: Sheet7
EC number	hits	family distribution
1.x.x.x	19	19 AA9
1.1.3.x	7	7 AA5
1.1.3.7	1	1 AA3
1.6.5.6	1	1 AA6
1.10.3.2	7	7 AA1
1.1.3.10	1	1 AA3
1.1.3.13	2	2 AA3
1.11.1.14	1	1 AA2
1.11.1.16	25	25 AA2
1.1.99.18	3	2 AA3	1 AA8
1.1.99.29	5	5 AA3
EC number	hits	family distribution
3.1.1.x	5	4 CE1	1 CE15
3.1.1.6	1	1 CE16
3.1.1.11	1	1 CE8
3.1.1.72	3	3 CE1
3.5.1.41	3	3 CE4
EC number	hits	family distribution
3.2.1.x	3	1 GH35	1 GH88	1 GH131
3.2.1.1	2	2 GH13
3.2.1.3	3	3 GH15
3.2.1.4	10	6 GH5	4 GH12
3.2.1.6	11	11 GH16
3.2.1.8	6	6 GH10
2.4.1.18	1	1 GH13
2.4.1.25	1	1 GH133
3.2.1.14	13	12 GH18	1 GH19
3.2.1.15	2	2 GH28
3.2.1.17	2	1 GH23	1 GH25
3.2.1.18	1	1 GH33
3.2.1.20	5	1 GH13	4 GH31
3.2.1.21	11	2 GH1	9 GH3
3.2.1.22	3	3 GH27
3.2.1.23	1	1 GH35
3.2.1.24	1	1 GH38
3.2.1.25	4	4 GH2
3.2.1.28	2	2 GH37
3.2.1.31	4	4 GH79
3.2.1.37	4	2 GH3	2 GH5
3.2.1.39	12	10 GH16	2 GH128
3.2.1.40	3	3 GH78
3.2.1.45	2	2 GH5
3.2.1.52	5	1 GH3	4 GH20
3.2.1.55	2	2 GH51
3.2.1.58	11	9 GH5	2 GH55
3.2.1.59	4	4 GH71
3.2.1.67	2	2 GH28
3.2.1.78	2	2 GH5
3.2.1.80	4	4 GH32
3.2.1.89	1	1 GH53
3.2.1.91	1	1 GH6
3.2.1.96	1	1 GH85
3.2.1.99	1	1 GH43
3.2.1.106	1	1 GH63
3.2.1.113	5	5 GH47
3.2.1.131	2	2 GH115
3.2.1.145	1	1 GH43
3.2.1.151	2	1 GH12	1 GH74
3.2.1.176	4	4 GH7
3.2.1.177	1	1 GH31
EC number	hits	family distribution
2.4.1.x	14	3 GT1	1 GT21	1 GT22	1 GT24	1 GT31	1 GT32	1 GT44	1 GT49	1 GT50	2 GT57	1 GT69
2.4.1.1	1	1 GT35
2.4.1.11	2	2 GT3
2.4.1.15	1	1 GT20
2.4.1.16	9	9 GT2
2.4.1.34	3	1 GT2	2 GT48
2.4.1.41	1	1 GT27
2.4.1.83	1	1 GT2
3.1.3.12	1	1 GT20
2.4.1.109	3	3 GT39
2.4.1.115	1	1 GT1
2.4.1.117	1	1 GT2
2.4.1.131	6	1 GT4	5 GT15
2.4.1.142	1	1 GT33
2.4.1.173	1	1 GT1
2.4.1.183	1	1 GT5
2.4.1.186	1	1 GT8
2.4.1.198	1	1 GT4
2.4.1.255	1	1 GT41
2.4.1.256	1	1 GT59
2.4.1.257	1	1 GT4
2.4.1.258	1	1 GT58
2.4.1.259	1	1 GT22
2.4.1.260	1	1 GT22
2.4.99.18	1	1 GT66
EC number	hits	family distribution
4.2.2.x	1	1 PL4
4.2.2.3	5	5 PL14
Family	proteins
AA1	10
AA2	26
AA3	25
AA5	10
AA6	1
AA7	4
AA8	4
AA9	19
Family	proteins
CE1	8
CE4	3
CE5	1
CE8	1
CE9	4
CE12	1
CE15	1
CE16	5
CE1500	2
Family	proteins
PL0	2
PL1	1
PL4	1
PL14	5

## Sheet: Sheet8
EC number	hits	family distribution
1.x.x.x	16	15 AA9	1 AA10
1.1.3.x	5	5 AA5
1.6.5.6	1	1 AA6
1.10.3.2	5	5 AA1
1.1.3.10	2	2 AA3
1.1.3.13	1	1 AA3
1.11.1.14	1	1 AA2
1.11.1.16	9	9 AA2
1.1.99.18	3	2 AA3	1 AA8
1.1.99.29	4	4 AA3
EC number	hits	family distribution
3.1.1.x	9	7 CE1	2 CE15
3.1.1.6	1	1 CE16
3.1.1.11	1	1 CE8
3.1.1.72	1	1 CE1
3.5.1.41	3	3 CE4
EC number	hits	family distribution
3.2.1.x	3	1 GH18	1 GH35	1 GH131
3.2.1.1	2	2 GH13
3.2.1.3	1	1 GH15
3.2.1.4	9	7 GH5	2 GH12
3.2.1.6	7	7 GH16
3.2.1.8	5	5 GH10
2.4.1.18	1	1 GH13
2.4.1.25	1	1 GH133
3.1.1.73	1	1 GH10
3.2.1.14	13	13 GH18
3.2.1.15	1	1 GH28
3.2.1.20	5	1 GH13	4 GH31
3.2.1.21	7	2 GH1	5 GH3
3.2.1.23	1	1 GH35
3.2.1.24	1	1 GH38
3.2.1.25	3	3 GH2
3.2.1.28	2	2 GH37
3.2.1.31	4	4 GH79
3.2.1.37	3	1 GH3	2 GH5
3.2.1.39	11	11 GH16
3.2.1.40	2	2 GH78
3.2.1.45	2	2 GH5
3.2.1.52	4	1 GH3	3 GH20
3.2.1.55	2	2 GH51
3.2.1.58	9	7 GH5	2 GH55
3.2.1.59	4	4 GH71
3.2.1.67	2	2 GH28
3.2.1.75	1	1 GH5
3.2.1.78	1	1 GH5
3.2.1.80	1	1 GH32
3.2.1.91	1	1 GH6
3.2.1.99	2	2 GH43
3.2.1.106	1	1 GH63
3.2.1.113	5	5 GH47
3.2.1.131	2	2 GH115
3.2.1.145	1	1 GH43
3.2.1.151	3	1 GH12	1 GH16	1 GH74
3.2.1.176	3	3 GH7
3.2.1.177	1	1 GH31
EC number	hits	family distribution
2.4.x.x	1	1 GT1
2.4.1.x	15	4 GT1	1 GT21	1 GT22	1 GT24	1 GT31	1 GT32	1 GT44	1 GT49	1 GT50	2 GT57	1 GT69
2.4.1.1	1	1 GT35
2.4.1.11	1	1 GT3
2.4.1.15	1	1 GT20
2.4.1.16	9	9 GT2
2.4.1.34	2	2 GT48
2.4.1.83	1	1 GT2
3.1.3.12	1	1 GT20
2.4.1.109	3	3 GT39
2.4.1.131	4	1 GT4	3 GT15
2.4.1.142	1	1 GT33
2.4.1.173	1	1 GT1
2.4.1.183	1	1 GT5
2.4.1.186	1	1 GT8
2.4.1.198	1	1 GT4
2.4.1.221	1	1 GT65
2.4.1.255	1	1 GT41
2.4.1.256	1	1 GT59
2.4.1.258	1	1 GT58
2.4.1.259	1	1 GT22
2.4.1.260	1	1 GT22
2.4.99.18	1	1 GT66
EC number	hits	family distribution
4.2.2.x	1	1 PL4
4.2.2.3	4	4 PL14
Family	proteins
AA1	7
AA2	10
AA3	26
AA5	7
AA6	1
AA7	2
AA8	3
AA9	16
AA10	1
Family	proteins
CE0	1
CE1	10
CE4	3
CE5	1
CE8	1
CE9	2
CE14	1
CE15	2
CE16	6
CE1500	2
Family	proteins
PL0	2
PL4	1
PL14	4

## Sheet: Sheet9
EC number	hits	family distribution
1.x.x.x	11	11 AA9
1.1.3.x	5	4 AA5	1 AA7
1.1.3.7	1	1 AA3
1.6.5.6	2	2 AA6
1.10.3.2	23	23 AA1
1.1.3.10	1	1 AA3
1.11.1.16	6	6 AA2
1.1.99.18	5	3 AA3	2 AA8
1.1.99.29	5	5 AA3
EC number	hits	family distribution
3.1.1.x	5	1 CE12	4 CE15
3.1.1.6	5	1 CE1	4 CE16
3.1.1.11	7	7 CE8
3.5.1.41	3	3 CE4
EC number	hits	family distribution
3.2.1.x	23	1 GH28	21 GH88	1 GH93
3.2.1.1	5	5 GH13
3.2.1.3	4	4 GH15
3.2.1.4	3	1 GH5	1 GH7	1 GH12
3.2.1.6	5	5 GH16
3.2.1.8	5	5 GH10
2.4.1.18	1	1 GH13
2.4.1.25	1	1 GH133
3.2.1.11	1	1 GH49
3.2.1.14	7	7 GH18
3.2.1.15	5	5 GH28
3.2.1.17	1	1 GH25
3.2.1.18	1	1 GH34
3.2.1.20	4	1 GH13	3 GH31
3.2.1.21	8	1 GH1	7 GH3
3.2.1.22	2	2 GH27
3.2.1.23	2	2 GH35
3.2.1.25	2	2 GH2
3.2.1.28	2	2 GH37
3.2.1.37	5	2 GH3	3 GH5
3.2.1.39	2	2 GH16
3.2.1.40	2	2 GH78
3.2.1.45	2	2 GH5
3.2.1.51	1	1 GH29
3.2.1.52	5	1 GH3	4 GH20
3.2.1.55	2	2 GH51
3.2.1.58	10	6 GH5	4 GH55
3.2.1.59	6	6 GH71
3.2.1.78	3	3 GH5
3.2.1.85	5	5 GH1
3.2.1.91	1	1 GH6
3.2.1.99	6	6 GH43
4.2.2.13	1	1 GH31
3.2.1.103	2	2 GH16
3.2.1.106	1	1 GH63
3.2.1.113	6	6 GH47
3.2.1.131	4	4 GH115
3.2.1.132	1	1 GH75
3.2.1.151	3	1 GH12	2 GH74
3.2.1.176	5	5 GH7
3.2.1.177	2	2 GH31
3.2.1.181	3	3 GH16
5.4.99.16	1	1 GH13
EC number	hits	family distribution
2.4.1.x	15	1 GT4	4 GT21	1 GT22	1 GT24	1 GT31	2 GT32	1 GT49	1 GT50	2 GT57	1 GT69
2.4.1.1	1	1 GT35
2.4.1.11	3	3 GT3
2.4.1.12	1	1 GT2
2.4.1.15	3	3 GT20
2.4.1.16	11	11 GT2
2.4.1.34	3	3 GT48
2.4.1.83	1	1 GT2
2.4.1.109	3	3 GT39
2.4.1.117	2	2 GT2
2.4.1.131	12	1 GT4	11 GT15
2.4.1.142	1	1 GT33
2.4.1.173	3	3 GT1
2.4.1.183	2	2 GT5
2.4.1.186	3	3 GT8
2.4.1.198	1	1 GT4
2.4.1.257	1	1 GT4
2.4.1.258	1	1 GT58
2.4.1.260	1	1 GT22
2.4.99.18	1	1 GT66
EC number	hits	family distribution
4.2.2.x	2	2 PL4
4.2.2.2	7	5 PL1	2 PL3
4.2.2.3	2	2 PL14
Family	proteins
AA0	0
AA1	28
AA2	7
AA3	22
AA4	0
AA5	6
AA6	2
AA7	2
AA8	2
AA9	13
AA10	0
AA11	0
AA12	0
AA13	0
Family	proteins
CE0	0
CE1	4
CE2	0
CE3	0
CE4	9
CE5	0
CE6	0
CE7	0
CE8	8
CE9	1
CE11	0
CE12	5
CE13	0
CE14	0
CE15	4
CE16	8
CE1500	4
Family	proteins
PL0	4
PL1	6
PL2	0
PL3	2
PL4	2
PL5	0
PL6	0
PL7	0
PL8	0
PL9	0
PL10	0
PL11	0
PL12	0
PL13	0
PL14	2
PL15	0
PL16	0
PL17	0
PL18	0
PL20	0
PL21	0
PL22	0
PL23	0
PL24	0

[truncated: 3 more sheets: Sheet10, Sheet11, Sheet12]
