# Supplementary material for: A New Functional Classification of Glucuronoyl Esterases by Peptide Pattern Recognition
Source: Front Microbiol. 2017 Feb 28;8:309. doi: 10.3389/fmicb.2017.00309 (PMC5329029; doi:10.3389/fmicb.2017.00309)
Supplement: Supplementary file 3 [file Table_3.XLSX]

## Sheet: EC-activity
Table S3: Functional annotation of CAZy families for grey and white rot fungal species			Schizophyllum commune								Pleurotus oestreatus					Botryobasidium botryosum				Serpula lacrymans				Coniophora puteana						Fomitopsis pinicola				Gloeophyllum trabeum				Fibroporia radiculosa					Wolfiporia cocos			Postia placenta
			Grey rot								Grey rot					Grey rot				Brown rot				Brown rot						Brown rot				Brown rot				Brown rot					Brown rot			Brown rot
Class of enzymes	EC nb.	Function description	Nb. of genes	Enzyme families representing function							Nb. of genes	Enzyme families representing function				Nb. of genes	Enzyme families representing function			Nb. of genes	Enzyme families representing function			Nb. of genes	Enzyme families representing function					Nb. of genes	Enzyme families representing function			Nb. of genes	Enzyme families representing function			Nb. of genes	Enzyme families representing function				Nb. of genes	Enzyme families representing function		Nb. of genes	Enzyme families representing function
	1.1.3.10	pyranose_oxidase	1	1 AA3	0	0	0	0	0	0	0	0	0	0	0	1	1 AA3	0	0	0	0	0	0	0	0	0	0	0	0	0	0	0	0	1	1 AA3	0	0	0	0	0	0	0	0	0	0	0	0	0
	1.1.3.13	alcohol_oxidase	1	1 AA3	0	0	0	0	0	0	3	3 AA3	0	0	0	1	1 AA3	0	0	2	2 AA3	0	0	1	1 AA3	0	0	0	0	1	1 AA3	0	0	2	2 AA3	0	0	3	3 AA3	0	0	0	1	1 AA3	0	0	0	0
	1.1.99.18	cellobiose_dehydrogenase_(acceptor)	3	2 AA3	1 AA8	0	0	0	0	0	9	8 AA3	1 AA8	0	0	12	7 AA3	5 AA8	0	4	2 AA3	2 AA8	0	7	5 AA3	2 AA8	0	0	0	2	2 AA3	0	0	3	1 AA3	2 AA8	0	0	0	0	0	0	2	2 AA3	0	4	4 AA3	0
	1.1.99.29	pyranose_dehydrogenase_(acceptor)	4	4 AA3	0	0	0	0	0	0	11	11 AA3	0	0	0	1	1 AA3	0	0	1	1 AA3	0	0	5	5 AA3	0	0	0	0	3	3 AA3	0	0	1	1 AA3	0	0	2	2 AA3	0	0	0	2	2 AA3	0	2	2 AA3	0
	1.6.5.6	p-benzoquinone_reductase_(NADPH)	4	4 AA6	0	0	0	0	0	0	2	2 AA6	0	0	0	0	0	0	0	2	2 AA6	0	0	2	2 AA6	0	0	0	0	1	1 AA6	0	0	3	3 AA6	0	0	1	1 AA6	0	0	0	1	1 AA6	0	0	0	0
	1.10.3.2	laccase	4	4 AA1	0	0	0	0	0	0	11	11 AA1	0	0	0	4	4 AA1	0	0	5	5 AA1	0	0	7	7 AA1	0	0	0	0	6	6 AA1	0	0	5	5 AA1	0	0	3	3 AA1	0	0	0	4	4 AA1	0	6	6 AA1	0
	1.11.1.16	versatile_peroxidase	0	0	0	0	0	0	0	0	8	8 AA2	0	0	0	0	0	0	0	0	0	0	0	0	0	0	0	0	0	0	0	0	0	0	0	0	0	1	1 AA2	0	0	0	0	0	0	0	0	0
		Sum	17								44					19				14				22						13				15				10					10			12
Polysaccharide Lyases	4.2.2.x		3	3 PL4	0	0	0	0	0	0	2	2 PL4	0	0	0	1	1 PL4	0	0	0	0	0	0	0	0	0	0	0	0	0	0	0	0	2	2 PL4	0	0	0	0	0	0	0	0	0	0	0	0	0
	4.2.2.2	pectate_lyase	7	3 PL1	4 PL3	0	0	0	0	0	8	7 PL1	1 PL3	0	0	6	4 PL1	2 PL3	0	0	0	0	0	1	1 PL3	0	0	0	0	0	0	0	0	0	0	0	0	0	0	0	0	0	0	0	0	0	0	0
	4.2.2.3	poly(beta-D-mannuronate)_lyase	2	2 PL14	0	0	0	0	0	0	2	2 PL14	0	0	0	2	2 PL14	0	0	3	3 PL14	0	0	1	1 PL14	0	0	0	0	2	2 PL14	0	0	4	4 PL14	0	0	2	2 PL14	0	0	0	1	1 PL14	0	1	1 PL14	0
		Sum	12								12					9				3				2						2				6				2					1			1
	3.1.1.x		2	1 CE12	1 CE15	0	0	0	0	0	5	3 CE1	1 CE12	1 CE15	0	5	2 CE1	3 CE15	0	0	0	0	0	0	0	0	0	0	0	1	1 CE15	0	0	1	1 CE15	0	0	0	0	0	0	0	1	1 CE15	0	2	2 CE15	0
	CE15	4-O-methyl-glucuronoyl methylesterase	2	0	0	0	0	0	0	0	1	0	0	0	0	3	0	0	0	0	0	0	0	0	0	0	0	0	0	1	0	0	0	1	0	0	0	0	0	0	0	0	1	0	0	2	0	0
	3.1.1.6	acetylesterase	5	5 CE16	0	0	0	0	0	0	1	1 CE16	0	0	0	3	1 CE1	1 CE3	1 CE16	1	1 CE16	0	0	2	2 CE16	0	0	0	0	3	3 CE16	0	0	2	2 CE16	0	0	1	1 CE16	0	0	0	1	1 CE16	0	1	1 CE16	0
	3.1.1.11	pectinesterase	2	2 CE8	0	0	0	0	0	0	1	1 CE8	0	0	0	2	2 CE8	0	0	1	1 CE8	0	0	0	0	0	0	0	0	2	2 CE8	0	0	1	1 CE8	0	0	2	2 CE8	0	0	0	1	1 CE8	0	3	3 CE8	0
	3.1.1.72	Acetylxylan_esterase	11	9 CE1	1 CE4	1 CE15	0	0	0	0	4	1 CE1	3 CE4	0	0	4	4 CE4	0	0	0	0	0	0	0	0	0	0	0	0	0	0	0	0	1	1 CE1	0	0	0	0	0	0	0	0	0	0	0	0	0
	3.1.1.74	cutinase	0	0	0	0	0	0	0	0	1	1 CE5	0	0	0	0	0	0	0	0	0	0	0	0	0	0	0	0	0	0	0	0	0	0	0	0	0	0	0	0	0	0	0	0	0	0	0	0
	3.5.1.41	chitin_deacetylase	5	5 CE4	0	0	0	0	0	0	7	7 CE4	0	0	0	12	12 CE4	0	0	4	4 CE4	0	0	9	9 CE4	0	0	0	0	3	3 CE4	0	0	5	5 CE4	0	0	3	3 CE4	0	0	0	3	3 CE4	0	2	2 CE4	0
		Sum	27								20					29				6				11						10				11				6					7			10
Glycoside Hydrolases	2.4.1.12	cellulose_synthase_(UDP-forming)	0	0	0	0	0	0	0	0	0	0	0	0	0	2	2 GT2	0	0	0	0	0	0	0	0	0	0	0	0	1	1 GT2	0	0	1	1 GT2	0	0	3	3 GT2	0	0	0	0	0	0	1	1 GT2	0
	2.4.1.18	1,4-alpha-glucan_branching_enzyme	1	1 GH13	0	0	0	0	0	0	1	1 GH13	0	0	0	1	1 GH13	0	0	1	1 GH13	0	0	1	1 GH13	0	0	0	0	1	1 GH13	0	0	1	1 GH13	0	0	1	1 GH13	0	0	0	1	1 GH13	0	1	1 GH13	0
	2.4.1.25	4-alpha-glucanotransferase	1	1 GH133	0	0	0	0	0	0	1	1 GH133	0	0	0	1	1 GH133	0	0	1	1 GH133	0	0	1	1 GH133	0	0	0	0	1	1 GH133	0	0	1	1 GH133	0	0	1	1 GH133	0	0	0	1	1 GH133	0	0	0	0
	2.4.1.183	alpha-1,3-glucan_synthase	2	2 GT5	0	0	0	0	0	0	1	1 GT5	0	0	0	0	0	0	0	1	1 GT5	0	0	0	0	0	0	0	0	1	1 GT5	0	0	1	1 GT5	0	0	1	1 GT5	0	0	0	3	3 GT5	0	0	0	0
	2.4.1.207	xyloglucan:xyloglucosyl_transferase	0	0	0	0	0	0	0	0	0	0	0	0	0	1	1 GH16	0	0	0	0	0	0	0	0	0	0	0	0	0	0	0	0	0	0	0	0	0	0	0	0	0	0	0	0	0	0	0
	3.2.1.x		9	1 GH13	2 GH35	1 GH43	1 GH88	1 GH92	1 GH93	2 GH131	4	1 GH35	1 GH43	1 GH88	1 GH131	4	1 GH28	1 GH88	2 GH131	3	1 GH28	1 GH88	1 GH131	5	1 GH3	1 GH10	1 GH28	1 GH88	1 GH131	2	1 GH5	1 GH88	0	1	1 GH88	0	0	4	1 GH13	1 GH18	1 GH28	1 GH88	0	0	0	1	1 GH88	0
	3.2.1.1	alpha-amylase	3	3 GH13	0	0	0	0	0	0	4	4 GH13	0	0	0	3	3 GH13	0	0	2	2 GH13	0	0	2	2 GH13	0	0	0	0	1	1 GH13	0	0	4	4 GH13	0	0	2	2 GH13	0	0	0	0	0	0	0	0	0
	3.2.1.3	glucan_1,4-alpha-glucosidase	2	2 GH15	0	0	0	0	0	0	2	2 GH15	0	0	0	4	4 GH15	0	0	1	1 GH15	0	0	1	1 GH15	0	0	0	0	1	1 GH15	0	0	1	1 GH15	0	0	1	1 GH15	0	0	0	1	1 GH15	0	2	2 GH15	0
	3.2.1.4	cellulase	3	2 GH5	1 GH45	0	0	0	0	0	12	6 GH5	1 GH6	1 GH12	4 GH45	5	4 GH5	1 GH45	0	3	3 GH5	0	0	9	5 GH5	3 GH12	1 GH45	0	0	4	3 GH5	1 GH12	0	3	2 GH5	1 GH12	0	5	3 GH5	2 GH12	0	0	2	2 GH5	0	7	5 GH5	2 GH12
	3.2.1.6	endo-1,3(4)-beta-glucanase	7	7 GH16	0	0	0	0	0	0	6	6 GH16	0	0	0	7	7 GH16	0	0	7	7 GH16	0	0	7	7 GH16	0	0	0	0	8	8 GH16	0	0	8	8 GH16	0	0	5	5 GH16	0	0	0	2	2 GH16	0	7	7 GH16	0
	3.2.1.8	endo-1,4-beta-xylanase	6	5 GH10	1 GH11	0	0	0	0	0	5	3 GH10	2 GH11	0	0	10	10 GH10	0	0	1	1 GH10	0	0	4	4 GH10	0	0	0	0	3	2 GH10	1 GH30	0	4	4 GH10	0	0	4	3 GH10	1 GH30	0	0	3	3 GH10	0	4	4 GH10	0
	3.2.1.10	oligo-1,6-glucosidase	1	1 GH13	0	0	0	0	0	0	0	0	0	0	0	0	0	0	0	1	1 GH13	0	0	1	1 GH13	0	0	0	0	0	0	0	0	1	1 GH13	0	0	0	0	0	0	0	0	0	0	0	0	0
	3.2.1.14	chitinase	15	15 GH18	0	0	0	0	0	0	9	9 GH18	0	0	0	11	11 GH18	0	0	7	7 GH18	0	0	15	15 GH18	0	0	0	0	14	14 GH18	0	0	8	8 GH18	0	0	6	6 GH18	0	0	0	4	4 GH18	0	12	12 GH18	0
	3.2.1.15	polygalacturonase	1	1 GH28	0	0	0	0	0	0	2	2 GH28	0	0	0	2	2 GH28	0	0	1	1 GH28	0	0	6	6 GH28	0	0	0	0	5	5 GH28	0	0	2	2 GH28	0	0	2	2 GH28	0	0	0	0	0	0	2	2 GH28	0
	3.2.1.17	lysozyme	1	1 GH25	0	0	0	0	0	0	0	0	0	0	0	2	1 GH22	1 GH23	0	2	2 GH25	0	0	2	2 GH25	0	0	0	0	0	0	0	0	3	1 GH23	2 GH25	0	0	0	0	0	0	0	0	0	0	0	0
	3.2.1.18	exo-alpha-sialidase	1	1 GH33	0	0	0	0	0	0	0	0	0	0	0	1	1 GH33	0	0	0	0	0	0	0	0	0	0	0	0	0	0	0	0	0	0	0	0	0	0	0	0	0	1	1 GH83	0	0	0	0
	3.2.1.20	alpha-glucosidase	3	3 GH31	0	0	0	0	0	0	3	1 GH13	2 GH31	0	0	2	2 GH31	0	0	5	1 GH13	4 GH31	0	9	9 GH31	0	0	0	0	4	4 GH31	0	0	3	3 GH31	0	0	4	4 GH31	0	0	0	3	3 GH31	0	5	5 GH31	0
	3.2.1.21	beta-glucosidase	12	2 GH1	10 GH3	0	0	0	0	0	11	2 GH1	9 GH3	0	0	9	3 GH1	6 GH3	0	10	2 GH1	8 GH3	0	12	2 GH1	10 GH3	0	0	0	11	2 GH1	9 GH3	0	11	2 GH1	9 GH3	0	7	2 GH1	5 GH3	0	0	7	1 GH1	6 GH3	9	2 GH1	7 GH3
	3.2.1.22	alpha-galactosidase	1	1 GH27	0	0	0	0	0	0	7	7 GH27	0	0	0	3	3 GH27	0	0	3	3 GH27	0	0	3	3 GH27	0	0	0	0	4	4 GH27	0	0	3	3 GH27	0	0	3	3 GH27	0	0	0	1	1 GH27	0	2	2 GH27	0
	3.2.1.23	beta-galactosidase	2	2 GH35	0	0	0	0	0	0	3	3 GH35	0	0	0	1	1 GH35	0	0	3	3 GH35	0	0	3	3 GH35	0	0	0	0	2	2 GH35	0	0	2	2 GH35	0	0	2	2 GH35	0	0	0	0	0	0	2	2 GH35	0
	3.2.1.24	alpha-mannosidase	1	1 GH38	0	0	0	0	0	0	1	1 GH38	0	0	0	1	1 GH38	0	0	1	1 GH38	0	0	1	1 GH38	0	0	0	0	3	1 GH38	2 GH92	0	1	1 GH38	0	0	1	1 GH38	0	0	0	0	0	0	0	0	0
	3.2.1.25	beta-mannosidase	3	3 GH2	0	0	0	0	0	0	3	3 GH2	0	0	0	2	2 GH2	0	0	3	3 GH2	0	0	5	5 GH2	0	0	0	0	4	4 GH2	0	0	4	4 GH2	0	0	3	3 GH2	0	0	0	1	1 GH2	0	5	5 GH2	0
	3.2.1.28	alpha,alpha-trehalase	2	2 GH37	0	0	0	0	0	0	2	2 GH37	0	0	0	2	2 GH37	0	0	2	2 GH37	0	0	3	3 GH37	0	0	0	0	2	2 GH37	0	0	2	2 GH37	0	0	2	2 GH37	0	0	0	2	2 GH37	0	9	9 GH37	0
	3.2.1.31	beta-glucuronidase	0	0	0	0	0	0	0	0	1	1 GH79	0	0	0	0	0	0	0	2	2 GH79	0	0	0	0	0	0	0	0	2	2 GH79	0	0	2	2 GH79	0	0	1	1 GH79	0	0	0	0	0	0	0	0	0
	3.2.1.37	xylan_1,4-beta-xylosidase	4	2 GH3	1 GH5	1 GH43	0	0	0	0	7	3 GH3	2 GH5	2 GH43	0	3	1 GH3	2 GH5	0	3	1 GH3	2 GH5	0	5	2 GH3	2 GH5	1 GH43	0	0	5	2 GH3	2 GH5	1 GH43	4	1 GH3	2 GH5	1 GH43	3	1 GH3	2 GH5	0	0	3	1 GH3	2 GH5	4	2 GH3	2 GH5
	3.2.1.39	glucan_endo-1,3-beta-D-glucosidase	10	9 GH16	1 GH128	0	0	0	0	0	7	6 GH16	1 GH128	0	0	3	1 GH16	2 GH128	0	5	3 GH16	2 GH128	0	9	5 GH16	1 GH81	3 GH128	0	0	13	11 GH16	2 GH128	0	9	5 GH16	1 GH81	3 GH128	5	5 GH16	0	0	0	6	6 GH16	0	8	8 GH16	0
	3.2.1.40	alpha-L-rhamnosidase	3	3 GH78	0	0	0	0	0	0	2	2 GH78	0	0	0	0	0	0	0	2	2 GH78	0	0	2	2 GH78	0	0	0	0	3	3 GH78	0	0	2	2 GH78	0	0	3	3 GH78	0	0	0	1	1 GH78	0	1	1 GH78	0
	3.2.1.45	glucosylceramidase	2	2 GH5	0	0	0	0	0	0	2	2 GH5	0	0	0	2	2 GH5	0	0	2	2 GH5	0	0	2	2 GH5	0	0	0	0	2	2 GH5	0	0	2	2 GH5	0	0	2	2 GH5	0	0	0	2	2 GH5	0	4	4 GH5	0
	3.2.1.51	alpha-L-fucosidase	2	2 GH29	0	0	0	0	0	0	0	0	0	0	0	0	0	0	0	1	1 GH29	0	0	1	1 GH29	0	0	0	0	0	0	0	0	0	0	0	0	0	0	0	0	0	0	0	0	0	0	0
	3.2.1.52	beta-N-acetylhexosaminidase	2	2 GH20	0	0	0	0	0	0	1	1 GH20	0	0	0	3	1 GH3	2 GH20	0	3	1 GH3	2 GH20	0	4	1 GH3	3 GH20	0	0	0	3	3 GH20	0	0	4	1 GH3	3 GH20	0	3	1 GH3	2 GH20	0	0	1	1 GH20	0	4	4 GH20	0
	3.2.1.55	alpha-N-arabinofuranosidase	4	1 GH43	2 GH51	1 GH62	0	0	0	0	5	1 GH43	3 GH51	1 GH62	0	1	1 GH51	0	0	1	1 GH51	0	0	3	3 GH51	0	0	0	0	3	3 GH51	0	0	3	3 GH51	0	0	3	3 GH51	0	0	0	2	2 GH51	0	2	2 GH51	0
	3.2.1.58	glucan_1,3-beta-glucosidase	9	7 GH5	2 GH55	0	0	0	0	0	8	6 GH5	2 GH55	0	0	12	9 GH5	3 GH55	0	9	4 GH5	5 GH55	0	8	4 GH5	4 GH55	0	0	0	10	7 GH5	3 GH55	0	9	7 GH5	2 GH55	0	5	3 GH5	2 GH55	0	0	8	6 GH5	2 GH55	8	7 GH5	1 GH55
	3.2.1.59	glucan_endo-1,3-alpha-glucosidase	8	8 GH71	0	0	0	0	0	0	5	5 GH71	0	0	0	3	3 GH71	0	0	4	4 GH71	0	0	6	6 GH71	0	0	0	0	4	4 GH71	0	0	6	6 GH71	0	0	1	1 GH71	0	0	0	1	1 GH71	0	3	3 GH71	0
	3.2.1.63	1,2-alpha-L-fucosidase	0	0	0	0	0	0	0	0	0	0	0	0	0	1	1 GH95	0	0	1	1 GH95	0	0	0	0	0	0	0	0	0	0	0	0	0	0	0	0	1	1 GH95	0	0	0	0	0	0	0	0	0
	3.2.1.67	galacturan_1,4-alpha-galacturonidase	1	1 GH28	0	0	0	0	0	0	1	1 GH28	0	0	0	0	0	0	0	3	3 GH28	0	0	3	3 GH28	0	0	0	0	2	2 GH28	0	0	2	2 GH28	0	0	2	2 GH28	0	0	0	1	1 GH28	0	3	3 GH28	0
	3.2.1.73	licheninase	0	0	0	0	0	0	0	0	1	1 GH16	0	0	0	0	0	0	0	0	0	0	0	0	0	0	0	0	0	0	0	0	0	0	0	0	0	0	0	0	0	0	0	0	0	0	0	0
	3.2.1.74	glucan_1,4-beta-glucosidase	0	0	0	0	0	0	0	0	1	1 GH3	0	0	0	0	0	0	0	0	0	0	0	0	0	0	0	0	0	0	0	0	0	0	0	0	0	0	0	0	0	0	0	0	0	0	0	0
	3.2.1.75	glucan_endo-1,6-beta-glucosidase	1	1 GH5	0	0	0	0	0	0	1	1 GH30	0	0	0	0	0	0	0	1	1 GH5	0	0	4	4 GH5	0	0	0	0	2	2 GH5	0	0	2	2 GH5	0	0	3	3 GH5	0	0	0	0	0	0	1	1 GH30	0
	3.2.1.78	mannan_endo-1,4-beta-mannosidase	1	1 GH5	0	0	0	0	0	0	3	3 GH5	0	0	0	4	2 GH5	1 GH26	1 GH134	5	5 GH5	0	0	2	2 GH5	0	0	0	0	3	3 GH5	0	0	3	3 GH5	0	0	2	2 GH5	0	0	0	1	1 GH5	0	3	3 GH5	0
	3.2.1.80	fructan_beta-fructosidase	1	1 GH32	0	0	0	0	0	0	1	1 GH32	0	0	0	0	0	0	0	0	0	0	0	1	1 GH32	0	0	0	0	1	1 GH32	0	0	1	1 GH32	0	0	0	0	0	0	0	0	0	0	0	0	0
	3.2.1.85	6-phospho-beta-galactosidase	1	1 GH1	0	0	0	0	0	0	0	0	0	0	0	0	0	0	0	0	0	0	0	0	0	0	0	0	0	0	0	0	0	1	1 GH1	0	0	0	0	0	0	0	0	0	0	0	0	0
	3.2.1.89	arabinogalactan_endo-beta-1,4-galactanase	1	1 GH53	0	0	0	0	0	0	1	1 GH53	0	0	0	1	1 GH53	0	0	0	0	0	0	0	0	0	0	0	0	1	1 GH53	0	0	2	2 GH53	0	0	1	1 GH53	0	0	0	0	0	0	0	0	0
	3.2.1.91	cellulose_1,4-beta-cellobiosidase_(non-reducing_end)	1	1 GH6	0	0	0	0	0	0	2	2 GH6	0	0	0	3	3 GH6	0	0	1	1 GH6	0	0	2	2 GH6	0	0	0	0	0	0	0	0	0	0	0	0	0	0	0	0	0	0	0	0	0	0	0
	3.2.1.96	mannosyl-glycoprotein_endo-beta-N-acetylglucosaminidase	1	1 GH18	0	0	0	0	0	0	0	0	0	0	0	0	0	0	0	0	0	0	0	0	0	0	0	0	0	1	1 GH18	0	0	0	0	0	0	1	1 GH85	0	0	0	1	1 GH18	0	2	1 GH18	1 GH85
	3.2.1.99	arabinan_endo-1,5-alpha-L-arabinanase	5	5 GH43	0	0	0	0	0	0	1	1 GH43	0	0	0	0	0	0	0	0	0	0	0	0	0	0	0	0	0	0	0	0	0	2	2 GH43	0	0	2	2 GH43	0	0	0	0	0	0	0	0	0
	3.2.1.103	keratan-sulfate_endo-1,4-beta-galactosidase	0	0	0	0	0	0	0	0	2	2 GH16	0	0	0	0	0	0	0	0	0	0	0	0	0	0	0	0	0	0	0	0	0	0	0	0	0	0	0	0	0	0	0	0	0	0	0	0
	3.2.1.106	mannosyl-oligosaccharide_glucosidase	1	1 GH63	0	0	0	0	0	0	1	1 GH63	0	0	0	1	1 GH63	0	0	1	1 GH63	0	0	1	1 GH63	0	0	0	0	1	1 GH63	0	0	1	1 GH63	0	0	1	1 GH63	0	0	0	0	0	0	1	1 GH63	0
	3.2.1.109	endogalactosaminidase	1	1 GH114	0	0	0	0	0	0	0	0	0	0	0	1	1 GH114	0	0	0	0	0	0	0	0	0	0	0	0	0	0	0	0	0	0	0	0	0	0	0	0	0	0	0	0	0	0	0
	3.2.1.113	mannosyl-oligosaccharide_1,2-alpha-mannosidase	6	6 GH47	0	0	0	0	0	0	9	9 GH47	0	0	0	5	5 GH47	0	0	5	5 GH47	0	0	7	7 GH47	0	0	0	0	5	5 GH47	0	0	4	4 GH47	0	0	6	6 GH47	0	0	0	5	5 GH47	0	7	7 GH47	0
	3.2.1.131	xylan_alpha-1,2-glucuronosidase	2	2 GH115	0	0	0	0	0	0	1	1 GH115	0	0	0	1	1 GH115	0	0	1	1 GH115	0	0	2	2 GH115	0	0	0	0	1	1 GH115	0	0	2	2 GH115	0	0	2	2 GH115	0	0	0	2	2 GH115	0	0	0	0
	3.2.1.145	galactan_1,3-beta-galactosidase	1	1 GH43	0	0	0	0	0	0	1	1 GH43	0	0	0	0	0	0	0	1	1 GH43	0	0	0	0	0	0	0	0	1	1 GH43	0	0	1	1 GH43	0	0	1	1 GH43	0	0	0	0	0	0	0	0	0
	3.2.1.151	xyloglucan-specific_endo-beta-1,4-glucanase	3	1 GH12	2 GH74	0	0	0	0	0	5	1 GH12	1 GH44	3 GH74	0	1	1 GH44	0	0	2	1 GH12	1 GH74	0	0	0	0	0	0	0	1	1 GH12	0	0	2	1 GH12	1 GH74	0	1	1 GH16	0	0	0	0	0	0	0	0	0
	3.2.1.171	rhamnogalacturonan_hydrolase	0	0	0	0	0	0	0	0	0	0	0	0	0	0	0	0	0	1	1 GH28	0	0	0	0	0	0	0	0	2	2 GH28	0	0	1	1 GH28	0	0	0	0	0	0	0	0	0	0	2	2 GH28	0
	3.2.1.174	rhamnogalacturonan_rhamnohydrolase	0	0	0	0	0	0	0	0	1	1 GH28	0	0	0	0	0	0	0	1	1 GH28	0	0	1	1 GH28	0	0	0	0	0	0	0	0	2	2 GH28	0	0	1	1 GH28	0	0	0	0	0	0	0	0	0
	3.2.1.176	cellulose_1,4-beta-cellobiosidase_(reducing_end)	2	2 GH7	0	0	0	0	0	0	16	16 GH7	0	0	0	7	7 GH7	0	0	0	0	0	0	2	2 GH7	0	0	0	0	0	0	0	0	0	0	0	0	0	0	0	0	0	0	0	0	0	0	0
	3.2.1.177	alpha-D-xyloside_xylohydrolase	0	0	0	0	0	0	0	0	2	2 GH31	0	0	0	1	1 GH31	0	0	0	0	0	0	1	1 GH31	0	0	0	0	1	1 GH31	0	0	1	1 GH31	0	0	1	1 GH31	0	0	0	1	1 GH31	0	2	2 GH31	0
	3.2.1.181	galactan_endo-beta-1,3-galactanase	2	2 GH16	0	0	0	0	0	0	2	2 GH16	0	0	0	0	0	0	0	1	1 GH16	0	0	0	0	0	0	0	0	0	0	0	0	2	2 GH16	0	0	0	0	0	0	0	0	0	0	0	0	0
		Sum	152								167					127				114				156						139				135				108					67			124
		Total sum	208								243					184				137				191						164				167				126					85			147

## Sheet: Sheet1
EC number	hits	family distribution
1.x.x.x	24	15 AA9	1 AA10	8 AA11
1.1.3.x	7	1 AA5	6 AA7
1.1.3.4	3	3 AA3
1.6.5.6	4	4 AA6
1.10.3.2	4	4 AA1
1.1.3.10	1	1 AA3
1.1.3.13	1	1 AA3
1.1.99.18	3	2 AA3	1 AA8
1.1.99.29	4	4 AA3
EC number	hits	family distribution
3.1.1.x	2	1 CE12	1 CE15
3.1.1.6	5	5 CE16
3.1.1.11	2	2 CE8
3.1.1.72	11	9 CE1	1 CE4	1 CE15
3.5.1.41	5	5 CE4
EC number	hits	family distribution
2.4.1.x	1	1 GH16
3.2.1.x	9	1 GH13	2 GH35	1 GH43	1 GH88	1 GH92	1 GH93	2 GH131
3.2.1.1	3	3 GH13
3.2.1.3	2	2 GH15
3.2.1.4	3	2 GH5	1 GH45
3.2.1.6	7	7 GH16
3.2.1.8	6	5 GH10	1 GH11
2.4.1.18	1	1 GH13
2.4.1.25	1	1 GH133
3.2.1.10	1	1 GH13
3.2.1.14	15	15 GH18
3.2.1.15	1	1 GH28
3.2.1.17	1	1 GH25
3.2.1.18	1	1 GH33
3.2.1.20	3	3 GH31
3.2.1.21	12	2 GH1	10 GH3
3.2.1.22	1	1 GH27
3.2.1.23	2	2 GH35
3.2.1.24	1	1 GH38
3.2.1.25	3	3 GH2
3.2.1.28	2	2 GH37
3.2.1.37	4	2 GH3	1 GH5	1 GH43
3.2.1.39	10	9 GH16	1 GH128
3.2.1.40	3	3 GH78
3.2.1.45	2	2 GH5
3.2.1.51	2	2 GH29
3.2.1.52	2	2 GH20
3.2.1.55	4	1 GH43	2 GH51	1 GH62
3.2.1.58	9	7 GH5	2 GH55
3.2.1.59	8	8 GH71
3.2.1.67	1	1 GH28
3.2.1.75	1	1 GH5
3.2.1.78	1	1 GH5
3.2.1.80	1	1 GH32
3.2.1.85	1	1 GH1
3.2.1.89	1	1 GH53
3.2.1.91	1	1 GH6
3.2.1.96	1	1 GH18
3.2.1.99	5	5 GH43
3.2.1.106	1	1 GH63
3.2.1.109	1	1 GH114
3.2.1.113	6	6 GH47
3.2.1.131	2	2 GH115
3.2.1.145	1	1 GH43
3.2.1.151	3	1 GH12	2 GH74
3.2.1.176	2	2 GH7
3.2.1.181	2	2 GH16
EC number	hits	family distribution
2.4.1.x	11	2 GT1	1 GT21	1 GT24	1 GT31	1 GT32	1 GT49	1 GT50	2 GT57	1 GT69
2.4.1.1	1	1 GT35
2.4.1.11	1	1 GT3
2.4.1.13	1	1 GT4
2.4.1.15	1	1 GT20
2.4.1.16	8	8 GT2
2.4.1.34	2	2 GT48
2.4.1.83	1	1 GT2
3.1.3.12	1	1 GT20
2.4.1.109	3	3 GT39
2.4.1.117	1	1 GT2
2.4.1.131	7	1 GT4	6 GT15
2.4.1.142	1	1 GT33
2.4.1.149	1	1 GT31
2.4.1.173	2	2 GT1
2.4.1.183	2	2 GT5
2.4.1.186	1	1 GT8
2.4.1.198	1	1 GT4
2.4.1.256	1	1 GT59
2.4.1.257	1	1 GT4
2.4.1.258	1	1 GT58
2.4.1.260	1	1 GT22
2.4.99.18	1	1 GT66
EC number	hits	family distribution
4.2.2.x	3	3 PL4
4.2.2.2	7	3 PL1	4 PL3
4.2.2.3	2	2 PL14
Family	proteins
AA1	5
AA3	23
AA5	2
AA6	4
AA7	8
AA8	1
AA9	21
AA10	1
AA11	8
Family	proteins
CE1	11
CE4	12
CE5	1
CE8	3
CE9	1
CE12	1
CE14	1
CE15	2
CE16	6
CE1500	2
Family	proteins
PL0	2
PL1	4
PL3	4
PL4	3
PL9	1
PL14	2

## Sheet: Sheet2
EC number	hits	family distribution
1.x.x.x	25	25 AA9
1.1.3.x	10	9 AA5	1 AA7
1.1.3.7	2	2 AA3
1.6.5.6	2	2 AA6
1.10.3.2	11	11 AA1
1.1.3.13	3	3 AA3
1.11.1.16	8	8 AA2
1.1.99.18	9	8 AA3	1 AA8
1.1.99.29	11	11 AA3
EC number	hits	family distribution
3.1.1.x	5	3 CE1	1 CE12	1 CE15
3.1.1.6	1	1 CE16
3.1.1.11	1	1 CE8
3.1.1.72	4	1 CE1	3 CE4
3.1.1.74	1	1 CE5
3.5.1.41	7	7 CE4
EC number	hits	family distribution
3.2.1.x	4	1 GH35	1 GH43	1 GH88	1 GH131
3.2.1.1	4	4 GH13
3.2.1.3	2	2 GH15
3.2.1.4	12	6 GH5	1 GH6	1 GH12	4 GH45
3.2.1.6	6	6 GH16
3.2.1.8	5	3 GH10	2 GH11
2.4.1.18	1	1 GH13
2.4.1.25	1	1 GH133
3.2.1.14	9	9 GH18
3.2.1.15	2	2 GH28
3.2.1.20	3	1 GH13	2 GH31
3.2.1.21	11	2 GH1	9 GH3
3.2.1.22	7	7 GH27
3.2.1.23	3	3 GH35
3.2.1.24	1	1 GH38
3.2.1.25	3	3 GH2
3.2.1.28	2	2 GH37
3.2.1.31	1	1 GH79
3.2.1.37	7	3 GH3	2 GH5	2 GH43
3.2.1.39	7	6 GH16	1 GH128
3.2.1.40	2	2 GH78
3.2.1.45	2	2 GH5
3.2.1.52	1	1 GH20
3.2.1.55	5	1 GH43	3 GH51	1 GH62
3.2.1.58	8	6 GH5	2 GH55
3.2.1.59	5	5 GH71
3.2.1.67	1	1 GH28
3.2.1.73	1	1 GH16
3.2.1.74	1	1 GH3
3.2.1.75	1	1 GH30
3.2.1.78	3	3 GH5
3.2.1.80	1	1 GH32
3.2.1.89	1	1 GH53
3.2.1.91	2	2 GH6
3.2.1.99	1	1 GH43
3.2.1.103	2	2 GH16
3.2.1.106	1	1 GH63
3.2.1.113	9	9 GH47
3.2.1.131	1	1 GH115
3.2.1.145	1	1 GH43
3.2.1.151	5	1 GH12	1 GH44	3 GH74
3.2.1.174	1	1 GH28
3.2.1.176	16	16 GH7
3.2.1.177	2	2 GH31
3.2.1.181	2	2 GH16
EC number	hits	family distribution
2.4.1.x	11	1 GT21	1 GT22	1 GT24	2 GT31	1 GT49	1 GT50	2 GT57	1 GT60	1 GT69
2.4.1.1	1	1 GT35
2.4.1.11	1	1 GT3
2.4.1.14	2	2 GT4
2.4.1.15	1	1 GT20
2.4.1.16	9	9 GT2
2.4.1.34	2	2 GT48
2.4.1.44	1	1 GT8
2.4.1.83	1	1 GT2
3.1.3.12	1	1 GT20
2.4.1.109	3	3 GT39
2.4.1.117	1	1 GT2
2.4.1.131	5	1 GT4	4 GT15
2.4.1.142	1	1 GT33
2.4.1.173	1	1 GT1
2.4.1.183	1	1 GT5
2.4.1.186	1	1 GT8
2.4.1.198	1	1 GT4
2.4.1.256	1	1 GT59
2.4.1.257	1	1 GT4
2.4.1.258	1	1 GT58
2.4.1.260	1	1 GT22
2.4.99.18	1	1 GT66
EC number	hits	family distribution
4.2.2.x	2	2 PL4
4.2.2.2	8	7 PL1	1 PL3
4.2.2.3	2	2 PL14
Family	proteins
AA1	12
AA2	8
AA3	42
AA5	16
AA6	2
AA7	7
AA8	1
AA9	29
Family	proteins
CE1	5
CE4	13
CE5	3
CE8	3
CE9	1
CE12	2
CE15	1
CE16	5
CE1500	1
Family	proteins
PL0	1
PL1	8
PL3	3
PL4	2
PL14	2

## Sheet: Sheet3
EC number	hits	family distribution
1.x.x.x	19	18 AA9	1 AA10
1.1.3.x	8	4 AA5	4 AA7
1.1.3.7	1	1 AA3
1.10.3.2	4	4 AA1
1.1.3.10	1	1 AA3
1.1.3.13	1	1 AA3
1.1.99.18	12	7 AA3	5 AA8
1.1.99.29	1	1 AA3
EC number	hits	family distribution
3.1.1.x	5	2 CE1	3 CE15
3.1.1.6	3	1 CE1	1 CE3	1 CE16
3.1.1.11	2	2 CE8
3.1.1.72	4	4 CE4
3.5.1.41	12	12 CE4
EC number	hits	family distribution
3.2.1.x	4	1 GH28	1 GH88	2 GH131
3.2.1.1	3	3 GH13
3.2.1.3	4	4 GH15
3.2.1.4	5	4 GH5	1 GH45
3.2.1.6	7	7 GH16
3.2.1.8	10	10 GH10
2.4.1.18	1	1 GH13
2.4.1.25	1	1 GH133
3.2.1.14	11	11 GH18
3.2.1.15	2	2 GH28
3.2.1.17	2	1 GH22	1 GH23
3.2.1.18	1	1 GH33
3.2.1.20	2	2 GH31
3.2.1.21	9	3 GH1	6 GH3
3.2.1.22	3	3 GH27
3.2.1.23	1	1 GH35
3.2.1.24	1	1 GH38
3.2.1.25	2	2 GH2
3.2.1.28	2	2 GH37
3.2.1.37	3	1 GH3	2 GH5
3.2.1.39	3	1 GH16	2 GH128
3.2.1.45	2	2 GH5
3.2.1.52	3	1 GH3	2 GH20
3.2.1.55	1	1 GH51
3.2.1.58	12	9 GH5	3 GH55
3.2.1.59	3	3 GH71
3.2.1.63	1	1 GH95
3.2.1.78	4	2 GH5	1 GH26	1 GH134
3.2.1.89	1	1 GH53
3.2.1.91	3	3 GH6
2.4.1.207	1	1 GH16
3.2.1.106	1	1 GH63
3.2.1.109	1	1 GH114
3.2.1.113	5	5 GH47
3.2.1.131	1	1 GH115
3.2.1.151	1	1 GH44
3.2.1.176	7	7 GH7
3.2.1.177	1	1 GH31
EC number	hits	family distribution
2.4.1.x	21	2 GT1	5 GT4	1 GT21	2 GT22	1 GT24	1 GT26	2 GT31	1 GT32	1 GT49	1 GT50	2 GT57	1 GT60	1 GT69
2.4.1.1	1	1 GT35
2.4.1.11	1	1 GT3
2.4.1.12	2	2 GT2
2.4.1.15	1	1 GT20
2.4.1.16	8	8 GT2
2.4.1.34	1	1 GT48
2.4.1.83	1	1 GT2
2.4.1.91	1	1 GT1
3.1.3.12	1	1 GT20
2.4.1.109	3	3 GT39
2.4.1.117	1	1 GT2
2.4.1.131	2	1 GT4	1 GT15
2.4.1.142	1	1 GT33
2.4.1.173	2	2 GT1
2.4.1.186	1	1 GT8
2.4.1.198	1	1 GT4
2.4.1.255	1	1 GT41
2.4.1.256	1	1 GT59
2.4.1.257	2	1 GT4	1 GT32
2.4.1.258	1	1 GT58
2.4.99.18	1	1 GT66
EC number	hits	family distribution
4.2.2.x	1	1 PL4
4.2.2.2	6	4 PL1	2 PL3
4.2.2.3	2	2 PL14
Family	proteins
AA1	5
AA3	29
AA5	5
AA6	1
AA7	15
AA8	5
AA9	30
AA10	1
AA12	2
Family	proteins
CE1	3
CE3	2
CE4	20
CE5	1
CE8	2
CE9	2
CE12	1
CE14	2
CE15	3
CE16	3
CE1500	3
Family	proteins
PL0	1
PL1	4
PL3	2
PL4	1
PL14	2

## Sheet: Sheet4
EC number	hits	family distribution
1.x.x.x	5	5 AA9
1.1.3.x	2	1 AA5	1 AA7
1.6.5.6	2	2 AA6
1.10.3.2	5	5 AA1
1.1.3.13	2	2 AA3
1.1.99.18	4	2 AA3	2 AA8
1.1.99.29	1	1 AA3
EC number	hits	family distribution
3.1.1.6	1	1 CE16
3.1.1.11	1	1 CE8
3.5.1.41	4	4 CE4
EC number	hits	family distribution
3.2.1.x	3	1 GH28	1 GH88	1 GH131
3.2.1.1	2	2 GH13
3.2.1.3	1	1 GH15
3.2.1.4	3	3 GH5
3.2.1.6	7	7 GH16
3.2.1.8	1	1 GH10
2.4.1.18	1	1 GH13
2.4.1.25	1	1 GH133
3.2.1.10	1	1 GH13
3.2.1.14	7	7 GH18
3.2.1.15	1	1 GH28
3.2.1.17	2	2 GH25
3.2.1.20	5	1 GH13	4 GH31
3.2.1.21	10	2 GH1	8 GH3
3.2.1.22	3	3 GH27
3.2.1.23	3	3 GH35
3.2.1.24	1	1 GH38
3.2.1.25	3	3 GH2
3.2.1.28	2	2 GH37
3.2.1.31	2	2 GH79
3.2.1.37	3	1 GH3	2 GH5
3.2.1.39	5	3 GH16	2 GH128
3.2.1.40	2	2 GH78
3.2.1.45	2	2 GH5
3.2.1.51	1	1 GH29
3.2.1.52	3	1 GH3	2 GH20
3.2.1.55	1	1 GH51
3.2.1.58	9	4 GH5	5 GH55
3.2.1.59	4	4 GH71
3.2.1.63	1	1 GH95
3.2.1.67	3	3 GH28
3.2.1.75	1	1 GH5
3.2.1.78	5	5 GH5
3.2.1.91	1	1 GH6
3.2.1.106	1	1 GH63
3.2.1.113	5	5 GH47
3.2.1.131	1	1 GH115
3.2.1.145	1	1 GH43
3.2.1.151	2	1 GH12	1 GH74
3.2.1.171	1	1 GH28
3.2.1.174	1	1 GH28
3.2.1.181	1	1 GH16
EC number	hits	family distribution
2.4.1.x	9	1 GT1	1 GT21	1 GT22	1 GT24	1 GT31	1 GT49	1 GT50	1 GT57	1 GT69
2.4.1.1	1	1 GT35
2.4.1.11	1	1 GT3
2.4.1.15	1	1 GT20
2.4.1.16	11	11 GT2
2.4.1.34	2	2 GT48
2.4.1.69	1	1 GT11
2.4.1.83	1	1 GT2
3.1.3.12	1	1 GT20
2.4.1.109	3	3 GT39
2.4.1.117	2	2 GT2
2.4.1.131	4	1 GT4	3 GT15
2.4.1.142	1	1 GT33
2.4.1.173	2	2 GT1
2.4.1.183	1	1 GT5
2.4.1.186	1	1 GT8
2.4.1.198	1	1 GT4
2.4.1.255	1	1 GT41
2.4.1.256	1	1 GT59
2.4.1.257	1	1 GT4
2.4.1.258	1	1 GT58
2.4.1.260	1	1 GT22
2.4.99.18	1	1 GT66
EC number	hits	family distribution
4.2.2.3	3	3 PL14
Family	proteins
AA1	6
AA3	15
AA5	3
AA6	2
AA7	4
AA8	2
AA9	5
Family	proteins
CE1	1
CE4	4
CE8	1
CE9	1
CE14	1
CE16	3
Family	proteins
PL0	1
PL9	1
PL14	3

## Sheet: Sheet5
EC number	hits	family distribution
1.x.x.x	11	10 AA9	1 AA10
1.1.3.x	6	5 AA5	1 AA7
1.6.5.6	2	2 AA6
1.10.3.2	7	7 AA1
1.1.3.13	1	1 AA3
1.1.99.18	7	5 AA3	2 AA8
1.1.99.29	5	5 AA3
EC number	hits	family distribution
3.1.1.6	2	2 CE16
3.5.1.41	9	9 CE4
EC number	hits	family distribution
2.4.1.x	1	1 GH16
3.2.1.x	5	1 GH3	1 GH10	1 GH28	1 GH88	1 GH131
3.2.1.1	2	2 GH13
3.2.1.3	1	1 GH15
3.2.1.4	9	5 GH5	3 GH12	1 GH45
3.2.1.6	7	7 GH16
3.2.1.8	4	4 GH10
2.4.1.18	1	1 GH13
2.4.1.25	1	1 GH133
3.2.1.10	1	1 GH13
3.2.1.14	15	15 GH18
3.2.1.15	6	6 GH28
3.2.1.17	2	2 GH25
3.2.1.20	9	9 GH31
3.2.1.21	12	2 GH1	10 GH3
3.2.1.22	3	3 GH27
3.2.1.23	3	3 GH35
3.2.1.24	1	1 GH38
3.2.1.25	5	5 GH2
3.2.1.28	3	3 GH37
3.2.1.37	5	2 GH3	2 GH5	1 GH43
3.2.1.39	9	5 GH16	1 GH81	3 GH128
3.2.1.40	2	2 GH78
3.2.1.45	2	2 GH5
3.2.1.51	1	1 GH29
3.2.1.52	4	1 GH3	3 GH20
3.2.1.55	3	3 GH51
3.2.1.58	8	4 GH5	4 GH55
3.2.1.59	6	6 GH71
3.2.1.67	3	3 GH28
3.2.1.75	4	4 GH5
3.2.1.78	2	2 GH5
3.2.1.80	1	1 GH32
3.2.1.91	2	2 GH6
3.2.1.106	1	1 GH63
3.2.1.113	7	7 GH47
3.2.1.131	2	2 GH115
3.2.1.174	1	1 GH28
3.2.1.176	2	2 GH7
3.2.1.177	1	1 GH31
EC number	hits	family distribution
2.4.1.x	11	1 GT1	1 GT21	1 GT22	1 GT24	1 GT31	1 GT32	1 GT49	1 GT50	2 GT57	1 GT69
2.4.1.1	1	1 GT35
2.4.1.11	1	1 GT3
2.4.1.15	1	1 GT20
2.4.1.16	9	9 GT2
2.4.1.34	3	3 GT48
2.4.1.83	1	1 GT2
3.1.3.12	1	1 GT20
2.4.1.109	3	3 GT39
2.4.1.117	1	1 GT2
2.4.1.131	3	1 GT4	2 GT15
2.4.1.142	1	1 GT33
2.4.1.173	2	2 GT1
2.4.1.186	1	1 GT8
2.4.1.198	1	1 GT4
2.4.1.245	1	1 GT4
2.4.1.256	1	1 GT59
2.4.1.257	1	1 GT4
2.4.1.258	1	1 GT58
2.4.1.260	1	1 GT22
2.4.99.18	1	1 GT66
EC number	hits	family distribution
4.2.2.2	1	1 PL3
4.2.2.3	1	1 PL14
Family	proteins
AA1	8
AA3	25
AA5	6
AA6	2
AA7	7
AA8	3
AA9	11
AA10	1
Family	proteins
CE0	1
CE1	2
CE3	1
CE4	10
CE5	1
CE9	3
CE16	3
Family	proteins
PL0	2
PL3	1
PL14	1

## Sheet: Sheet6
EC number	hits	family distribution
1.x.x.x	4	4 AA9
1.1.3.x	8	2 AA5	6 AA7
1.6.5.6	1	1 AA6
1.10.3.2	6	6 AA1
1.1.3.13	1	1 AA3
1.11.1.14	1	1 AA2
1.1.99.18	2	2 AA3
1.1.99.29	3	3 AA3
EC number	hits	family distribution
3.1.1.x	1	1 CE15
3.1.1.6	3	3 CE16
3.1.1.11	2	2 CE8
3.5.1.41	3	3 CE4
EC number	hits	family distribution
2.4.1.x	2	1 GH16	1 GH72
3.2.1.x	2	1 GH5	1 GH88
3.2.1.1	1	1 GH13
3.2.1.3	1	1 GH15
3.2.1.4	4	3 GH5	1 GH12
3.2.1.6	8	8 GH16
3.2.1.8	3	2 GH10	1 GH30
2.4.1.18	1	1 GH13
2.4.1.25	1	1 GH133
3.2.1.14	14	14 GH18
3.2.1.15	5	5 GH28
3.2.1.20	4	4 GH31
3.2.1.21	11	2 GH1	9 GH3
3.2.1.22	4	4 GH27
3.2.1.23	2	2 GH35
3.2.1.24	3	1 GH38	2 GH92
3.2.1.25	4	4 GH2
3.2.1.26	1	1 GH32
3.2.1.28	2	2 GH37
3.2.1.31	2	2 GH79
3.2.1.37	5	2 GH3	2 GH5	1 GH43
3.2.1.39	13	11 GH16	2 GH128
3.2.1.40	3	3 GH78
3.2.1.45	2	2 GH5
3.2.1.49	1	1 GH129
3.2.1.52	3	3 GH20
3.2.1.55	3	3 GH51
3.2.1.58	10	7 GH5	3 GH55
3.2.1.59	4	4 GH71
3.2.1.67	2	2 GH28
3.2.1.75	2	2 GH5
3.2.1.78	3	3 GH5
3.2.1.80	1	1 GH32
3.2.1.89	1	1 GH53
3.2.1.96	1	1 GH18
3.2.1.106	1	1 GH63
3.2.1.113	5	5 GH47
3.2.1.131	1	1 GH115
3.2.1.145	1	1 GH43
3.2.1.151	1	1 GH12
3.2.1.171	2	2 GH28
3.2.1.173	1	1 GH28
3.2.1.177	1	1 GH31
EC number	hits	family distribution
2.4.1.x	13	2 GT1	1 GT4	1 GT21	1 GT24	1 GT26	1 GT31	1 GT32	1 GT49	1 GT50	2 GT57	1 GT69
2.4.1.1	2	2 GT35
2.4.1.11	1	1 GT3
2.4.1.12	1	1 GT2
2.4.1.15	1	1 GT20
2.4.1.16	10	10 GT2
2.4.1.34	2	2 GT48
2.4.1.46	1	1 GT28
2.4.1.56	1	1 GT9
2.4.1.69	1	1 GT11
2.4.1.83	1	1 GT2
3.1.3.12	1	1 GT20
2.4.1.109	3	3 GT39
2.4.1.117	1	1 GT2
2.4.1.131	6	1 GT4	5 GT15
2.4.1.142	1	1 GT33
2.4.1.144	1	1 GT17
2.4.1.173	1	1 GT1
2.4.1.182	1	1 GT19
2.4.1.183	1	1 GT5
2.4.1.186	1	1 GT8
2.4.1.194	1	1 GT1
2.4.1.198	1	1 GT4
2.4.1.212	1	1 GT2
2.4.1.255	4	4 GT41
2.4.1.256	1	1 GT59
2.4.1.257	1	1 GT4
2.4.1.258	2	2 GT58
2.4.1.260	1	1 GT22
2.4.99.18	1	1 GT66
EC number	hits	family distribution
4.2.2.3	2	2 PL14
Family	proteins
AA1	7
AA2	1
AA3	21
AA5	4
AA6	1
AA7	6
AA8	1
AA9	4
Family	proteins
CE1	1
CE4	4
CE8	2
CE9	1
CE14	1
CE15	1
CE16	5
CE1500	1
Family	proteins
PL0	1
PL14	2

## Sheet: Sheet7
EC number	hits	family distribution
1.x.x.x	4	4 AA9
1.1.3.x	1	1 AA5
1.1.3.7	1	1 AA3
1.1.3.9	1	1 AA5
1.6.5.6	3	3 AA6
1.10.3.2	5	5 AA1
1.1.3.10	1	1 AA3
1.1.3.13	2	2 AA3
1.1.3.38	3	3 AA4
1.1.99.18	3	1 AA3	2 AA8
1.1.99.29	1	1 AA3
EC number	hits	family distribution
3.1.1.x	1	1 CE15
3.1.1.6	2	2 CE16
3.1.1.11	1	1 CE8
3.1.1.72	1	1 CE1
3.5.1.41	5	5 CE4
EC number	hits	family distribution
2.4.1.x	1	1 GH33
3.2.1.x	1	1 GH88
3.2.1.1	4	4 GH13
3.2.1.3	1	1 GH15
3.2.1.4	3	2 GH5	1 GH12
3.2.1.6	8	8 GH16
3.2.1.8	4	4 GH10
2.4.1.18	1	1 GH13
2.4.1.25	1	1 GH133
3.2.1.10	1	1 GH13
3.2.1.14	8	8 GH18
3.2.1.15	2	2 GH28
3.2.1.17	3	1 GH23	2 GH25
3.2.1.20	3	3 GH31
3.2.1.21	11	2 GH1	9 GH3
3.2.1.22	3	3 GH27
3.2.1.23	2	2 GH35
3.2.1.24	1	1 GH38
3.2.1.25	4	4 GH2
3.2.1.28	2	2 GH37
3.2.1.31	2	2 GH79
3.2.1.37	4	1 GH3	2 GH5	1 GH43
3.2.1.39	9	5 GH16	1 GH81	3 GH128
3.2.1.40	2	2 GH78
3.2.1.45	2	2 GH5
3.2.1.52	4	1 GH3	3 GH20
3.2.1.55	3	3 GH51
3.2.1.58	9	7 GH5	2 GH55
3.2.1.59	6	6 GH71
3.2.1.67	2	2 GH28
3.2.1.75	2	2 GH5
3.2.1.78	3	3 GH5
3.2.1.80	1	1 GH32
3.2.1.85	1	1 GH1
3.2.1.86	1	1 GH1
3.2.1.89	2	2 GH53
3.2.1.99	2	2 GH43
3.2.1.106	1	1 GH63
3.2.1.113	4	4 GH47
3.2.1.131	2	2 GH115
3.2.1.145	1	1 GH43
3.2.1.151	2	1 GH12	1 GH74
3.2.1.166	1	1 GH79
3.2.1.171	1	1 GH28
3.2.1.174	2	2 GH28
3.2.1.177	1	1 GH31
3.2.1.181	2	2 GH16
3.2.1.185	1	1 GH127
EC number	hits	family distribution
2.4.1.x	12	1 GT1	1 GT4	1 GT21	1 GT24	1 GT31	2 GT32	1 GT49	1 GT50	2 GT57	1 GT69
2.4.1.1	1	1 GT35
2.4.1.11	1	1 GT3
2.4.1.12	1	1 GT2
2.4.1.15	1	1 GT20
2.4.1.16	9	9 GT2
2.4.1.34	3	3 GT48
2.4.1.83	1	1 GT2
2.4.1.91	1	1 GT1
3.1.3.12	1	1 GT20
2.4.1.109	4	4 GT39
2.4.1.117	1	1 GT2
2.4.1.131	5	1 GT4	4 GT15
2.4.1.142	1	1 GT33
2.4.1.173	2	2 GT1
2.4.1.183	1	1 GT5
2.4.1.186	1	1 GT8
2.4.1.198	1	1 GT4
2.4.1.212	1	1 GT2
2.4.1.256	1	1 GT59
2.4.1.257	1	1 GT4
2.4.1.258	1	1 GT58
2.4.1.260	1	1 GT22
2.4.99.18	1	1 GT66
EC number	hits	family distribution
4.2.2.x	2	2 PL4
4.2.2.3	4	4 PL14
Family	proteins
AA0	1
AA1	5
AA3	26
AA4	3
AA5	3
AA6	3
AA7	2
AA8	2
AA9	4
Family	proteins
CE0	1
CE1	3
CE4	5
CE8	1
CE9	1
CE15	1
CE16	3
CE1500	1
Family	proteins
PL0	1
PL4	2
PL14	4
Family	proteins
PL0	1
PL4	2
PL14	4

## Sheet: Sheet8
EC number	hits	family distribution
1.x.x.x	2	2 AA9
1.1.3.x	2	1 AA5	1 AA7
1.6.5.6	1	1 AA6
1.10.3.2	3	3 AA1
1.1.3.13	3	3 AA3
1.11.1.16	1	1 AA2
1.1.99.29	2	2 AA3
EC number	hits	family distribution
3.1.1.6	1	1 CE16
3.1.1.11	2	2 CE8
3.5.1.41	3	3 CE4
EC number	hits	family distribution
2.4.1.x	2	1 GH16	1 GH72
3.2.1.x	4	1 GH13	1 GH18	1 GH28	1 GH88
3.2.1.1	2	2 GH13
3.2.1.3	1	1 GH15
3.2.1.4	5	3 GH5	2 GH12
3.2.1.6	5	5 GH16
3.2.1.8	4	3 GH10	1 GH30
2.4.1.18	1	1 GH13
2.4.1.25	1	1 GH133
3.2.1.14	6	6 GH18
3.2.1.15	2	2 GH28
3.2.1.20	4	4 GH31
3.2.1.21	7	2 GH1	5 GH3
3.2.1.22	3	3 GH27
3.2.1.23	2	2 GH35
3.2.1.24	1	1 GH38
3.2.1.25	3	3 GH2
3.2.1.28	2	2 GH37
3.2.1.31	1	1 GH79
3.2.1.37	3	1 GH3	2 GH5
3.2.1.39	5	5 GH16
3.2.1.40	3	3 GH78
3.2.1.45	2	2 GH5
3.2.1.52	3	1 GH3	2 GH20
3.2.1.55	3	3 GH51
3.2.1.58	5	3 GH5	2 GH55
3.2.1.59	1	1 GH71
3.2.1.63	1	1 GH95
3.2.1.67	2	2 GH28
3.2.1.75	3	3 GH5
3.2.1.78	2	2 GH5
3.2.1.89	1	1 GH53
3.2.1.96	1	1 GH85
3.2.1.98	1	1 GH13
3.2.1.99	2	2 GH43
3.2.1.106	1	1 GH63
3.2.1.113	6	6 GH47
3.2.1.131	2	2 GH115
3.2.1.145	1	1 GH43
3.2.1.151	1	1 GH16
3.2.1.174	1	1 GH28
3.2.1.177	1	1 GH31
EC number	hits	family distribution
2.4.1.x	9	1 GT4	1 GT21	1 GT22	1 GT24	1 GT32	1 GT49	1 GT50	1 GT57	1 GT69
2.4.1.1	1	1 GT35
2.4.1.11	1	1 GT3
2.4.1.12	3	3 GT2
2.4.1.15	1	1 GT20
2.4.1.16	9	9 GT2
2.4.1.34	2	2 GT48
2.4.1.83	1	1 GT2
3.1.3.12	1	1 GT20
2.4.1.109	3	3 GT39
2.4.1.117	1	1 GT2
2.4.1.131	4	1 GT4	3 GT15
2.4.1.142	1	1 GT33
2.4.1.173	1	1 GT1
2.4.1.183	1	1 GT5
2.4.1.186	1	1 GT8
2.4.1.198	1	1 GT4
2.4.1.256	1	1 GT59
2.4.1.257	1	1 GT4
2.4.1.258	1	1 GT58
2.4.1.260	1	1 GT22
2.4.99.18	1	1 GT66
EC number	hits	family distribution
4.2.2.3	2	2 PL14
Family	proteins
AA1	4
AA2	1
AA3	22
AA5	3
AA6	1
AA7	5
AA8	1
AA9	2
Family	proteins
CE1	1
CE4	4
CE8	2
CE9	2
CE14	1
CE16	4
CE1500	1
Family	proteins
PL0	1
PL9	1
PL14	2

## Sheet: Sheet9
EC number	hits	family distribution
1.x.x.x	1	1 AA9
1.1.3.x	2	2 AA5
1.6.5.6	1	1 AA6
1.10.3.2	4	4 AA1
1.1.3.13	1	1 AA3
1.11.1.14	1	1 AA2
1.1.99.18	2	2 AA3
1.1.99.29	2	2 AA3
EC number	hits	family distribution
3.1.1.x	1	1 CE15
3.1.1.6	1	1 CE16
3.1.1.11	1	1 CE8
3.5.1.41	3	3 CE4
EC number	hits	family distribution
2.4.1.x	1	1 GH72
3.2.1.3	1	1 GH15
3.2.1.4	2	2 GH5
3.2.1.6	2	2 GH16
3.2.1.8	3	3 GH10
2.4.1.18	1	1 GH13
2.4.1.20	1	1 GH94
2.4.1.25	1	1 GH133
3.2.1.14	4	4 GH18
3.2.1.18	1	1 GH83
3.2.1.20	3	3 GH31
3.2.1.21	7	1 GH1	6 GH3
3.2.1.22	1	1 GH27
3.2.1.25	1	1 GH2
3.2.1.28	2	2 GH37
3.2.1.37	3	1 GH3	2 GH5
3.2.1.39	6	6 GH16
3.2.1.40	1	1 GH78
3.2.1.45	2	2 GH5
3.2.1.52	1	1 GH20
3.2.1.55	2	2 GH51
3.2.1.58	8	6 GH5	2 GH55
3.2.1.59	1	1 GH71
3.2.1.67	1	1 GH28
3.2.1.78	1	1 GH5
3.2.1.96	1	1 GH18
3.2.1.113	5	5 GH47
3.2.1.131	2	2 GH115
3.2.1.173	1	1 GH28
3.2.1.177	1	1 GH31
EC number	hits	family distribution
2.4.1.x	14	1 GT1	2 GT21	2 GT22	1 GT24	1 GT31	1 GT32	1 GT49	1 GT50	2 GT57	1 GT69	1 GT76
2.4.1.1	1	1 GT35
2.4.1.11	1	1 GT3
2.4.1.15	1	1 GT20
2.4.1.16	10	10 GT2
2.4.1.21	1	1 GT5
2.4.1.34	2	2 GT48
2.4.1.83	1	1 GT2
2.4.99.1	1	1 GT29
2.4.1.109	3	3 GT39
2.4.1.117	1	1 GT2
2.4.1.131	4	1 GT4	3 GT15
2.4.1.142	1	1 GT33
2.4.1.173	1	1 GT1
2.4.1.183	3	3 GT5
2.4.1.186	1	1 GT8
2.4.1.198	1	1 GT4
2.4.1.212	1	1 GT2
2.4.1.255	1	1 GT41
2.4.1.256	1	1 GT59
2.4.1.257	1	1 GT4
2.4.1.258	1	1 GT58
2.4.1.260	1	1 GT22
2.4.99.18	1	1 GT66
EC number	hits	family distribution
4.2.2.3	1	1 PL14
Family	proteins
AA0	0
AA1	5
AA2	1
AA3	6
AA4	0
AA5	4
AA6	1
AA7	4
AA8	0
AA9	1
AA10	0
AA11	0
AA12	0
AA13	0
Family	proteins
CE0	1
CE1	1
CE2	0
CE3	0
CE4	7
CE5	0
CE6	0
CE7	0
CE8	1
CE9	0
CE11	0
CE12	1
CE13	0
CE14	1
CE15	1
CE16	2
CE1500	1
Family	proteins
PL0	1
PL1	0
PL2	0
PL3	0
PL4	0
PL5	1
PL6	0
PL7	0
PL8	0
PL9	0
PL10	0
PL11	0
PL12	0
PL13	0
PL14	1
PL15	0
PL16	0
PL17	0
PL18	0
PL20	0
PL21	0
PL22	0
PL23	0
PL24	0

[truncated: 1 more sheets: Sheet10]
