# Supplementary material for: A New Functional Classification of Glucuronoyl Esterases by Peptide Pattern Recognition
Source: Front Microbiol. 2017 Feb 28;8:309. doi: 10.3389/fmicb.2017.00309 (PMC5329029; doi:10.3389/fmicb.2017.00309)
Supplement: Supplementary file 4 [file Table_4.XLSX]

## Sheet: Families
Table S4: Gene annotation of CAZy families for coprophilic, white, grey and brown rot fungi.
	Coprinopsis cinerea	Podospora anserina	Sordaria macrospora	Chaetomium thermophilum	Pestalotiopsis fici	Phanerochaete carnosa	Trametes versicolor	Pycnoporus cinnabarinus	Armillaria fuscipes	Ganoderma lucidum	Heterobasidion irregulare	Schizophyllum commune	Pleurotus oestreatus	Botryobasidium botryosum	Serpula lacrymans	Coniophora puteana	Fomitopsis pinicola	Gloeophyllum trabeum	Fibroporia radiculosa	Wolfiporia cocos	Postia placenta
	Coprophil	Coprophil	Coprophil	Coprophil	Coprophil	White rot	White rot	White rot	White rot	White rot	White rot	Grey rot	Grey rot	Grey rot	Brown rot	Brown rot	Brown rot	Brown rot	Brown rot	Brown rot	Brown rot
AA0	0	0	0	0	0	0	0	0	0	0	0	0	0	0	0	0	0	1	0	0	0
AA1	17	13	13	5	23	10	10	7	28	15	20	5	12	5	6	8	7	5	4	5	7
AA2	1	2	1	1	4	11	26	10	7	6	7	0	8	0	0	0	1	0	1	1	1
AA3	36	30	15	9	60	48	25	26	22	26	36	23	42	29	15	25	21	26	22	6	21
AA4	0	4	1	0	3	0	0	0	0	0	0	0	0	0	0	0	0	3	0	0	0
AA5	7	6	2	1	6	7	10	7	6	10	5	2	16	5	3	6	4	3	3	4	1
AA6	3	1	1	1	1	3	1	1	2	1	2	4	2	1	2	2	1	3	1	1	0
AA7	14	9	12	8	31	12	4	2	2	1	4	8	7	15	4	7	6	2	5	4	3
AA8	2	4	3	3	7	4	4	3	2	3	4	1	1	5	2	3	1	2	1	0	1
AA9	28	33	19	16	27	11	19	16	13	9	10	21	29	30	5	11	4	4	2	1	2
AA10	0	0	0	0	0	1	0	1	0	0	0	1	0	1	0	1	0	0	0	0	0
AA11	0	6	4	2	6	0	0	0	0	0	1	8	0	0	0	0	0	0	0	0	0
AA12	5	4	3	3	3	3	0	0	0	0	0	0	0	2	0	0	0	0	0	0	0
Total	113	112	74	49	171	110	99	73	82	71	89	73	117	93	37	63	45	49	39	22	36
CE0	0	2	1	1	0	0	0	1	0	0	0	0	0	0	0	1	0	1	0	1	0
CE1	5	14	12	6	9	6	8	10	4	4	2	11	5	3	1	2	1	3	1	1	1
CE2	0	1	1	0	1	0	0	0	0	0	0	0	0	0	0	0	0	0	0	0	0
CE3	3	6	3	3	8	1	0	0	0	0	0	0	0	2	0	1	0	0	0	0	0
CE4	20	9	6	6	14	4	3	3	9	5	5	12	13	20	4	10	4	5	4	7	3
CE5	6	5	2	3	15	2	1	1	0	1	1	1	3	1	0	1	0	0	0	0	1
CE6	0	0	0	0	0	0	0	0	0	1	0	0	0	0	0	0	0	0	0	0	0
CE7	0	0	0	0	0	0	0	0	0	2	0	0	0	0	0	0	0	0	0	0	0
CE8	0	2	1	1	6	1	1	1	8	1	3	3	3	2	1	0	2	1	2	1	5
CE9	1	1	2	2	5	1	4	2	1	0	3	1	1	2	1	3	1	1	2	0	5
CE10	0	0	0	0	0	0	0	0	0	0	0	0	0	0	0	0	0	0	0	0	0
CE11	0	0	0	0	0	0	0	0	0	0	0	0	0	0	0	0	0	0	0	0	0
CE12	2	1	1	1	6	0	1	0	5	1	2	1	2	1	0	0	0	0	0	1	0
CE13	0	0	0	0	0	0	0	0	0	0	0	0	0	0	0	0	0	0	0	0	0
CE14	1	0	0	0	1	0	0	1	0	1	1	1	0	2	1	0	1	0	1	1	1
CE15	7	3	3	2	3	3	1	2	4	1	0	2	1	3	0	0	1	1	0	1	2
CE16	4	3	4	4	5	4	5	6	8	6	3	6	5	3	3	3	5	3	4	2	1
Total	49	47	36	29	73	22	24	27	39	23	20	38	33	39	11	21	15	15	14	15	19
PL0	4	0	0	0	1	1	2	2	4	2	1	2	1	1	1	2	1	1	1	1	0
PL1	2	0	2	1	17	0	1	0	6	0	2	4	8	4	0	0	0	0	0	0	0
PL2	0	0	0	0	0	0	0	0	0	0	0	0	0	0	0	0	0	0	0	0	0
PL3	2	0	2	2	7	0	0	0	2	0	0	4	3	2	0	1	0	0	0	0	0
PL4	2	0	1	1	5	0	1	1	2	0	1	3	2	1	0	0	0	2	0	0	0
PL5	0	0	0	0	0	0	0	0	0	0	0	0	0	0	0	0	0	0	0	1	0
PL6	0	0	0	0	0	0	0	0	0	0	0	0	0	0	0	0	0	0	0	0	0
PL7	0	0	1	0	0	0	0	0	0	0	0	0	0	0	0	0	0	0	0	0	0
PL8	0	0	0	0	0	0	0	0	0	0	0	0	0	0	0	0	0	0	0	0	0
PL9	0	0	0	0	1	0	0	0	0	1	0	1	0	0	1	0	0	0	1	0	0
PL10	0	0	0	0	0	0	0	0	0	0	0	0	0	0	0	0	0	0	0	0	0
PL11	0	0	0	0	3	0	0	0	0	0	0	0	0	0	0	0	0	0	0	0	0
PL12	0	0	0	0	0	0	0	0	0	0	0	0	0	0	0	0	0	0	0	0	0
PL13	0	0	0	0	0	0	0	0	0	0	0	0	0	0	0	0	0	0	0	0	0
PL14	7	0	0	0	0	4	5	4	2	4	3	2	2	2	3	1	2	4	2	1	1
PL15	0	0	0	0	0	0	0	0	0	0	0	0	0	0	0	0	0	0	0	0	0
PL16	0	0	0	0	0	0	0	0	0	0	0	0	0	0	0	0	0	0	0	0	0
PL17	0	0	0	0	0	0	0	0	0	0	0	0	0	0	0	0	0	0	0	0	0
PL18	0	0	0	0	0	0	0	0	0	0	0	0	0	0	0	0	0	0	0	0	0
PL19	0	0	0	0	0	0	0	0	0	0	0	0	0	0	0	0	0	0	0	0	0
PL20	0	0	1	0	0	0	0	0	0	0	0	0	0	0	0	0	0	0	0	0	0
PL21	0	0	0	0	0	0	0	0	0	0	0	0	0	0	0	0	0	0	0	0	0
PL22	0	0	0	0	0	0	0	0	0	0	0	0	0	0	0	0	0	0	0	0	0
PL23	0	0	0	0	0	0	0	0	0	0	0	0	0	0	0	0	0	0	0	0	0
Total	17	0	7	4	34	5	9	7	16	7	7	16	16	10	5	4	3	7	4	3	1
GH0	8	1	3	3	10	6	7	9	7	7	6	8	4	7	7	8	4	6	3	4	3
GH1	2	1	1	2	5	2	2	2	6	3	2	3	2	3	2	3	2	4	2	1	2
GH2	2	7	8	4	15	2	6	3	2	3	3	4	3	2	3	5	4	4	4	3	5
GH3	7	11	10	8	42	13	14	7	10	13	12	14	14	8	10	15	11	11	7	8	9
GH4	0	0	0	0	0	0	0	0	0	0	1	0	0	0	0	0	0	0	0	5	0
GH5	24	13	10	8	20	22	23	23	17	16	21	16	21	22	20	22	21	19	16	14	23
GH6	5	4	3	3	4	1	1	1	1	2	1	1	3	3	1	2	0	0	0	0	0
GH7	6	6	6	4	6	5	4	3	6	4	1	2	16	7	0	2	0	0	0	0	0
GH8	0	1	0	0	0	0	0	0	0	0	0	0	0	0	0	0	0	0	0	0	0
GH9	1	0	1	2	0	1	7	1	1	1	1	1	2	3	1	1	0	1	0	0	0
GH10	6	11	7	6	6	6	7	6	5	6	3	5	4	10	1	5	3	4	3	3	4
GH11	6	6	3	4	4	1	0	0	0	0	0	1	2	1	0	0	0	0	0	0	0
GH12	0	1	0	0	2	3	5	3	2	3	4	1	2	0	1	3	2	2	2	0	2
GH13	6	5	7	4	5	6	4	4	8	2	4	6	6	4	5	4	2	6	5	1	1
GH14	0	0	0	0	0	0	0	0	0	0	0	0	0	0	0	0	0	0	0	0	0
GH15	5	3	3	4	4	3	4	2	5	3	3	3	3	5	2	4	2	2	3	3	2
GH16	28	12	13	9	14	21	29	25	24	21	21	31	25	13	16	24	25	23	16	11	16
GH17	2	4	5	3	6	1	3	1	1	1	1	2	1	3	1	1	1	2	1	0	0
GH18	10	24	17	8	31	11	15	14	7	11	9	17	10	12	7	16	15	8	9	5	15
GH19	1	1	1	1	0	0	1	0	0	0	0	0	0	0	0	0	1	0	0	0	0
GH20	2	1	1	1	2	3	6	5	4	5	4	3	2	2	2	5	4	4	2	1	5
GH21	0	0	0	0	0	0	0	0	0	0	0	0	0	0	0	0	0	0	0	0	0
GH22	0	0	0	0	0	0	0	0	1	0	0	0	0	1	0	0	0	0	0	0	0
GH23	9	11	8	12	8	9	10	9	3	3	6	6	6	7	3	2	4	8	2	1	1
GH24	7	2	2	4	2	0	1	2	0	1	0	2	4	0	0	0	0	0	0	2	1
GH25	1	0	1	0	2	0	4	1	1	2	1	2	2	4	2	3	0	2	1	1	0
GH26	1	1	1	1	0	0	0	0	0	0	0	0	0	1	0	0	0	0	0	0	0
GH27	0	2	0	0	5	3	4	0	2	1	4	1	7	3	3	3	4	4	3	1	2
GH28	2	2	4	2	23	4	9	6	6	7	8	3	4	5	11	12	12	10	7	3	10
GH29	0	0	0	0	2	0	1	0	2	0	2	2	0	2	1	4	0	1	0	0	0
GH30	3	3	4	2	5	3	4	3	0	0	2	5	3	3	2	6	7	3	2	2	3
GH31	4	5	5	4	8	7	5	5	6	5	6	4	6	7	5	11	5	4	5	5	7
GH32	0	0	0	0	4	0	4	1	0	2	1	1	2	0	0	1	3	1	0	1	0
GH33	0	0	1	0	2	2	1	0	1	1	0	1	0	1	0	0	0	1	0	0	0
GH34	0	0	0	0	0	0	0	0	1	0	0	0	0	0	0	0	0	0	0	0	0
GH35	0	1	2	1	10	5	2	2	2	3	4	4	4	1	3	3	2	2	2	0	2
GH36	0	1	1	0	3	0	0	0	0	0	0	0	0	0	0	1	0	0	0	0	0
GH37	2	2	2	2	2	2	2	2	2	2	2	2	2	2	2	3	2	2	2	2	9
GH38	1	1	1	1	1	3	1	1	0	0	1	1	1	1	1	1	1	1	1	0	0
GH39	3	0	1	0	5	0	0	0	0	0	0	1	0	1	0	0	0	0	0	1	0
GH40	0	0	0	0	0	0	0	0	0	0	0	0	0	0	0	0	0	0	0	0	0
GH41	0	0	0	0	0	0	0	0	0	0	0	0	0	0	0	0	0	0	0	0	0
GH42	0	1	0	0	1	0	0	0	0	0	0	0	0	0	0	0	0	0	0	0	0
GH43	5	8	6	5	28	4	2	4	9	4	5	15	9	2	2	1	2	4	3	1	0
GH44	1	0	0	0	0	0	0	0	0	0	0	0	1	1	0	0	0	0	0	0	1
GH45	2	3	1	3	5	0	0	0	0	0	0	1	4	1	0	1	0	0	0	0	0
GH46	0	0	0	0	0	0	0	0	0	1	0	0	0	0	0	0	0	0	0	0	0
GH47	8	9	8	7	10	4	5	5	6	5	6	6	9	5	5	8	5	4	6	5	7
GH48	0	0	0	0	0	0	0	0	0	0	0	0	0	0	0	0	0	0	0	0	0
GH49	0	0	0	0	2	0	0	0	1	0	0	0	0	0	0	0	0	0	0	0	0
GH50	0	0	0	0	0	0	0	0	0	0	0	0	0	0	0	0	0	0	0	0	0
GH51	1	1	1	0	4	2	2	2	2	2	1	2	3	1	1	4	3	3	3	2	2
GH52	0	0	0	0	0	0	0	0	0	0	0	0	0	0	0	0	0	0	0	0	0
GH53	1	1	1	0	1	1	1	0	0	0	1	1	1	1	0	0	1	2	1	0	0
GH54	0	0	0	0	1	0	0	0	0	0	0	0	0	0	0	0	0	0	0	0	0
GH55	1	6	7	4	9	2	2	2	4	3	1	2	2	3	5	4	3	2	2	2	1
GH56	0	0	0	1	0	0	0	0	0	0	0	0	0	0	0	0	0	0	0	0	0
GH57	0	0	0	0	0	0	0	0	0	0	0	0	0	0	0	0	0	0	0	0	0
GH58	0	0	0	0	0	0	0	0	0	0	0	0	0	0	0	0	0	0	0	0	0
GH59	0	0	1	0	0	0	0	0	0	0	0	0	0	0	0	0	0	0	0	0	0
GH60	0	0	0	0	0	0	0	0	0	0	0	0	0	0	0	0	0	0	0	0	0
GH61	0	0	0	0	0	0	0	0	0	0	0	0	0	0	0	0	0	0	0	0	0
GH62	3	2	0	2	2	0	0	0	0	0	0	1	1	0	0	0	0	0	0	0	0
GH63	1	0	1	1	2	1	1	2	1	0	1	1	1	1	1	1	1	2	1	0	1
GH64	0	0	3	0	2	0	0	0	0	0	0	1	0	0	0	0	0	0	0	0	0
GH65	0	0	1	1	0	0	0	0	0	0	0	0	0	0	0	0	0	0	0	1	0
GH66	0	0	0	0	0	0	0	0	1	0	0	0	0	0	0	0	0	0	0	0	0
GH67	0	0	1	1	2	0	0	0	0	0	0	0	0	0	0	0	0	0	0	0	0
GH68	0	0	0	0	0	0	0	0	0	0	0	0	0	0	0	0	0	0	0	0	0
GH69	0	0	0	0	0	0	0	0	0	0	0	0	0	0	0	0	0	0	0	0	0
GH70	0	0	0	0	0	0	0	0	0	0	0	0	0	0	0	0	0	0	0	0	0
GH71	4	0	8	2	2	2	4	4	6	3	3	8	5	3	4	6	4	6	1	1	3
GH72	2	0	5	3	7	1	1	1	1	1	1	1	1	1	2	1	1	1	1	2	1
GH73	2	0	0	0	0	0	0	0	0	0	1	0	0	0	1	2	2	1	0	0	0
GH74	1	0	1	1	2	2	1	1	2	1	1	2	3	0	1	0	0	1	0	0	0
GH75	0	0	1	1	3	0	0	0	1	0	0	0	0	0	0	0	0	0	0	0	0
GH76	0	0	9	10	15	0	0	2	0	0	1	2	2	0	0	1	0	2	0	0	0
GH77	0	0	0	0	0	0	0	0	0	0	0	0	0	0	0	0	0	0	0	0	0
GH78	0	0	0	0	15	1	3	2	2	3	2	3	2	0	2	2	3	2	3	1	1
GH79	2	0	3	1	7	1	5	5	0	1	4	0	2	0	3	0	2	4	1	0	0
GH80	0	0	0	0	0	0	0	0	0	0	0	0	0	0	0	0	0	0	0	0	0
GH81	0	0	1	1	1	0	0	0	0	0	2	1	0	0	0	1	0	1	0	0	0
GH82	0	0	0	0	0	0	0	0	0	0	0	0	0	0	0	0	0	0	0	0	0
GH83	0	0	0	0	0	0	0	0	0	0	0	0	0	0	0	0	0	0	0	1	0
GH84	0	0	0	0	0	0	0	0	0	1	0	0	0	0	0	0	0	0	0	0	0
GH85	2	0	0	0	0	0	1	0	0	0	0	0	0	0	0	0	0	0	1	0	1
GH86	0	0	0	0	0	0	0	0	0	0	0	0	0	0	0	0	0	0	0	0	0
GH87	0	0	0	0	0	1	0	0	0	0	0	0	0	0	0	0	0	0	0	0	0
GH88	1	0	0	0	2	1	1	1	21	0	1	1	1	1	1	1	1	1	1	0	1
GH89	0	0	0	0	0	1	0	1	0	0	0	0	0	0	2	2	2	0	1	0	0
GH90	0	0	0	0	0	0	0	0	0	0	0	0	0	0	0	0	0	0	0	0	0
GH91	0	0	0	0	0	0	0	0	0	0	0	0	0	0	0	0	0	0	0	0	0
GH92	3	0	2	2	9	4	4	4	6	5	3	5	6	2	3	3	7	4	2	1	0
GH93	0	0	1	1	4	0	0	0	1	1	0	2	0	0	0	1	0	0	0	0	0
GH94	0	0	1	2	1	0	0	0	0	0	0	0	0	0	0	0	0	0	0	1	0
GH95	0	0	0	0	5	1	1	1	1	2	1	1	1	2	2	2	1	1	1	1	1
GH96	0	0	0	0	0	0	0	0	0	0	0	0	0	0	0	0	0	0	0	0	0
GH97	0	0	0	0	0	0	0	0	0	0	0	0	0	0	0	0	0	0	0	0	0
GH98	0	0	0	0	0	0	0	0	0	0	0	0	0	0	0	0	0	0	0	0	0
GH99	0	0	0	0	0	0	0	0	0	0	0	0	0	0	0	0	0	0	0	0	0
GH100	0	0	0	0	0	0	0	0	0	0	0	0	0	0	0	0	0	0	0	0	0
GH101	0	0	0	0	0	0	0	0	0	0	0	0	0	0	0	0	0	0	0	0	0
GH102	0	0	0	0	0	0	0	0	0	1	0	0	0	0	1	0	0	0	0	0	0
GH103	0	0	2	0	0	0	0	0	0	0	0	0	0	0	0	0	0	0	0	1	0
GH104	0	0	0	0	0	0	0	0	0	0	0	0	0	0	0	0	0	0	0	0	0
GH105	0	0	1	0	3	0	0	0	1	1	1	1	1	1	0	0	1	1	0	1	0
GH106	0	0	0	0	1	0	0	0	0	0	0	0	0	0	0	0	0	0	0	0	0
GH107	0	0	0	0	0	0	0	0	0	0	0	0	0	0	0	0	0	0	0	0	0
GH108	0	0	0	1	0	0	0	0	1	0	0	2	1	0	0	0	1	0	0	1	0
GH109	0	0	0	0	0	0	0	0	0	0	0	0	0	0	0	0	0	0	0	0	0
GH110	0	0	0	0	0	0	0	0	0	0	0	0	0	0	0	0	0	0	0	0	0
GH111	0	0	0	0	0	0	0	0	0	0	0	0	0	0	0	0	0	0	0	0	0
GH112	1	0	0	0	0	0	0	0	0	0	0	0	0	0	0	0	0	0	0	0	0
GH113	0	0	0	0	0	0	0	0	0	0	0	0	0	0	0	0	0	0	0	0	0
GH114	0	0	1	0	0	0	0	0	0	0	0	1	0	1	0	1	0	0	0	0	0
GH115	1	0	2	1	5	1	2	2	4	3	1	2	1	1	1	2	1	2	2	2	0
GH116	0	0	0	0	0	0	0	0	0	0	0	0	0	0	0	0	0	0	0	0	0
GH117	0	0	0	0	2	0	0	0	0	0	0	0	0	0	0	0	0	0	0	0	0
GH118	0	0	0	0	0	0	0	0	0	0	0	0	0	0	0	0	0	0	0	0	0
GH119	0	0	0	0	0	0	0	0	0	0	0	0	0	0	0	0	0	0	0	0	0
GH120	0	0	0	0	0	0	0	0	0	0	0	0	0	0	0	0	0	0	0	0	0
GH121	0	0	0	0	0	0	0	0	0	0	0	0	0	0	0	0	0	0	0	0	0
GH122	0	0	0	0	0	0	0	0	0	0	0	0	0	0	0	0	0	0	0	0	0
GH123	0	0	0	0	0	0	0	0	0	0	0	0	0	0	0	0	0	0	0	0	0
GH124	0	0	0	0	0	0	0	0	0	0	0	0	0	0	0	0	0	0	0	0	0
GH125	1	0	4	2	3	1	1	1	1	1	1	1	1	1	1	1	1	1	1	1	0
GH126	0	0	0	0	1	0	0	0	0	0	0	0	0	0	1	0	0	0	0	0	0
GH127	0	0	0	0	1	0	0	0	0	0	0	0	0	0	0	0	0	1	0	0	0
GH128	4	0	4	2	3	1	2	0	0	0	0	1	3	4	4	3	2	5	1	0	0
GH129	0	0	0	0	0	0	0	0	0	0	0	0	0	0	0	0	1	0	0	0	0
GH130	0	0	0	0	0	0	0	0	0	0	0	0	0	0	0	0	0	0	0	0	0
GH131	1	0	3	2	3	1	1	1	0	0	1	2	1	3	1	1	0	0	0	0	0
GH132	0	0	2	2	2	0	0	0	0	0	0	0	0	0	0	0	0	0	0	0	0
GH133	1	0	1	1	1	1	1	1	1	1	1	1	1	1	1	1	1	1	1	1	0
Total	203	174	215	163	425	179	227	183	206	168	174	220	224	180	157	220	183	187	131	104	142

## Sheet: Sheet2
Family	proteins
AA1	17
AA2	1
AA3	36
AA5	7
AA6	3
AA7	14
AA8	2
AA9	28
AA12	5
Family	proteins
CE1	5
CE3	3
CE4	20
CE5	6
CE9	1
CE12	2
CE14	1
CE15	7
CE16	4
CE1500	7
Family	proteins
CE15	7
Family	proteins
GH0	8
GH1	2
GH2	2
GH3	7
GH5	24
GH6	5
GH7	6
GH9	1
GH10	6
GH11	6
GH13	6
GH15	5
GH16	28
GH17	2
GH18	10
GH19	1
GH20	2
GH23	9
GH24	7
GH25	1
GH26	1
GH28	2
GH30	3
GH31	4
GH37	2
GH38	1
GH39	3
GH43	5
GH44	1
GH45	2
GH47	8
GH51	1
GH53	1
GH55	1
GH62	3
GH63	1
GH71	4
GH72	2
GH73	2
GH74	1
GH79	2
GH85	2
GH88	1
GH92	3
GH112	1
GH115	1
GH125	1
GH128	4
GH131	1
GH133	1
Family	proteins
GT0	7
GT1	7
GT2	12
GT3	1
GT4	9
GT5	1
GT6	1
GT8	4
GT9	3
GT15	5
GT20	5
GT21	1
GT22	4
GT24	1
GT26	2
GT28	4
GT31	1
GT32	1
GT33	1
GT35	1
GT39	3
GT41	5
GT48	2
GT49	1
GT50	1
GT51	2
GT57	2
GT58	1
GT59	1
GT66	2
GT69	3
GT83	2
GT90	6
Family	proteins
PL0	4
PL1	2
PL3	2
PL4	2
PL14	7

## Sheet: Sheet3
Family	proteins
AA1	13
AA2	2
AA3	30
AA4	4
AA5	6
AA6	1
AA7	9
AA8	4
AA9	33
AA11	6
AA12	4
AA13	1
Family	proteins
CE0	2
CE1	14
CE2	1
CE3	6
CE4	9
CE5	5
CE8	2
CE9	1
CE12	1
CE15	3
CE16	3
CE1500	3
Family	proteins
CE15	3
Family	proteins
GH0	1
GH1	1
GH2	7
GH3	11
GH5	13
GH6	4
GH7	6
GH8	1
GH10	11
GH11	6
GH12	1
GH13	5
GH15	3
GH16	12
GH17	4
GH18	24
GH19	1
GH20	1
GH23	11
GH24	2
GH26	1
GH27	2
GH28	2
GH30	3
GH31	5
GH35	1
GH36	1
GH37	2
GH38	1
GH42	1
GH43	8
GH45	3
GH47	9
GH51	1
GH53	1
GH55	6
GH62	2

## Sheet: Sheet4
Family	proteins
AA1	13
AA2	1
AA3	15
AA4	1
AA5	2
AA6	1
AA7	12
AA8	3
AA9	19
AA11	4
AA12	3
AA13	1
Family	proteins
CE0	1
CE1	12
CE2	1
CE3	3
CE4	6
CE5	2
CE8	1
CE9	2
CE12	1
CE15	3
CE16	4
CE1500	3
Family	proteins
GH0	3
GH1	1
GH2	8
GH3	10
GH5	10
GH6	3
GH7	6
GH9	1
GH10	7
GH11	3
GH13	7
GH15	3
GH16	13
GH17	5
GH18	17
GH19	1
GH20	1
GH23	8
GH24	2
GH25	1
GH26	1
GH28	4
GH30	4
GH31	5
GH33	1
GH35	2
GH36	1
GH37	2
GH38	1
GH39	1
GH43	6
GH45	1
GH47	8
GH51	1
GH53	1
GH55	7
GH59	1
GH63	1
GH64	3
GH65	1
GH67	1
GH71	8
GH72	5
GH74	1
GH75	1
GH76	9
GH79	3
GH81	1
GH92	2
GH93	1
GH94	1
GH103	2
GH105	1
GH114	1
GH115	2
GH125	4
GH128	4
GH131	3
GH132	2
GH133	1
GH135	1
Family	proteins
GT0	6
GT1	4
GT2	13
GT3	1
GT4	4
GT5	2
GT8	3
GT9	4
GT15	5
GT20	2
GT21	1
GT22	4
GT24	1
GT25	2
GT28	2
GT30	1
GT31	3
GT32	5
GT33	1
GT34	2
GT35	1
GT39	3
GT41	1
GT48	1
GT50	1
GT53	1
GT55	1
GT57	2
GT58	1
GT59	1
GT62	3
GT66	1
GT69	2
GT76	2
GT83	2
GT87	1
GT90	4
Family	proteins
PL1	2
PL3	2
PL4	1
PL7	1
PL20	1

## Sheet: Sheet5
Family	proteins
AA1	5
AA2	1
AA3	9
AA5	1
AA6	1
AA7	8
AA8	3
AA9	16
AA11	2
AA12	3
Family	proteins
CE0	1
CE1	6
CE3	3
CE4	6
CE5	3
CE8	1
CE9	2
CE12	1
CE15	2
CE16	4
CE1500	2
Family	proteins
GH0	3
GH1	2
GH2	4
GH3	8
GH5	8
GH6	3
GH7	4
GH9	2
GH10	6
GH11	4
GH13	4
GH15	4
GH16	9
GH17	3
GH18	8
GH19	1
GH20	1
GH23	12
GH24	4
GH26	1
GH28	2
GH30	2
GH31	4
GH35	1
GH37	2
GH38	1
GH43	5
GH45	3
GH47	7
GH55	4
GH56	1
GH62	2
GH63	1
GH65	1
GH67	1
GH71	2
GH72	3
GH74	1
GH75	1
GH76	10
GH79	1
GH81	1
GH92	2
GH93	1
GH94	2
GH108	1
GH115	1
GH125	2
GH128	2
GH131	2
GH132	2
GH133	1
Family	proteins
GT0	2
GT1	5
GT2	11
GT3	1
GT4	6
GT5	1
GT8	2
GT15	4
GT20	3
GT21	1
GT22	3
GT24	1
GT25	2
GT26	1
GT31	3
GT32	3
GT33	1
GT34	2
GT35	1
GT39	3
GT40	1
GT41	1
GT48	1
GT50	1
GT55	1
GT57	2
GT58	1
GT59	1
GT62	3
GT66	1
GT69	1
GT71	1
GT76	1
GT87	2
GT90	2
Family	proteins
PL1	1
PL3	2
PL4	1

## Sheet: Sheet6
Family	proteins
AA1	23
AA2	4
AA3	60
AA4	3
AA5	6
AA6	1
AA7	31
AA8	7
AA9	27
AA11	6
AA12	3
AA13	2
Family	proteins
CE1	9
CE2	1
CE3	8
CE4	14
CE5	15
CE8	6
CE9	5
CE12	6
CE14	1
CE15	3
CE16	5
CE1500	4
Family	proteins
GH0	10
GH1	5
GH2	15
GH3	42
GH5	20
GH6	4
GH7	6
GH10	6
GH11	4
GH12	2
GH13	5
GH15	4
GH16	14
GH17	6
GH18	31
GH20	2
GH23	8
GH24	2
GH25	2
GH27	5
GH28	23
GH29	2
GH30	5
GH31	8
GH32	4
GH33	2
GH35	10
GH36	3
GH37	2
GH38	1
GH39	5
GH42	1
GH43	28
GH45	5
GH47	10
GH49	2
GH51	4
GH53	1
GH54	1
GH55	9
GH62	2
GH63	2
GH64	2
GH67	2
GH71	2
GH72	7
GH74	2
GH75	3
GH76	15
GH78	15
GH79	7
GH81	1
GH88	2
GH92	9
GH93	4
GH94	1
GH95	5
GH105	3
GH106	1
GH115	5
GH117	2
GH125	3
GH126	1
GH127	1
GH128	3
GH131	3
GH132	2
GH133	1
GH135	3
Family	proteins
GT0	3
GT1	14
GT2	16
GT3	1
GT4	13
GT8	3
GT9	7
GT15	6
GT17	1
GT19	1
GT20	3
GT21	1
GT22	4
GT24	1
GT25	3
GT26	1
GT28	3
GT31	9
GT32	2
GT33	1
GT34	2
GT35	1
GT39	3
GT41	1
GT48	1
GT50	1
GT52	1
GT57	2
GT58	1
GT59	1
GT62	4
GT64	1
GT66	1
GT69	3
GT71	2
GT76	1
GT87	1
GT90	7
Family	proteins
PL0	1
PL1	17
PL3	7
PL4	5
PL9	1
PL11	3

## Sheet: Sheet7
Family	proteins
AA1	10
AA2	11
AA3	48
AA5	7
AA6	3
AA7	12
AA8	4
AA9	11
AA10	1
AA12	3
Family	proteins
CE1	6
CE3	1
CE4	4
CE5	2
CE8	1
CE9	1
CE15	3
CE16	4
CE1500	3
Family	proteins
GH0	6
GH1	2
GH2	2
GH3	13
GH5	22
GH6	1
GH7	5
GH9	1
GH10	6
GH11	1
GH12	3
GH13	6
GH15	3
GH16	21
GH17	1
GH18	11
GH20	3
GH23	9
GH27	3
GH28	4
GH30	3
GH31	7
GH33	2
GH35	5
GH37	2
GH38	3
GH43	4
GH47	4
GH51	2
GH53	1
GH55	2
GH63	1
GH71	2
GH72	1
GH74	2
GH78	1
GH79	1
GH87	1
GH88	1
GH89	1
GH92	4
GH95	1
GH115	1
GH125	1
GH128	1
GH131	1
GH133	1
Family	proteins
GT0	4
GT1	6
GT2	15
GT3	1
GT4	8
GT5	1
GT8	3
GT9	1
GT15	4
GT20	3
GT21	1
GT22	4
GT23	1
GT24	1
GT25	1
GT28	3
GT31	1
GT32	2
GT33	1
GT35	1
GT39	3
GT41	1
GT48	2
GT49	1
GT51	1
GT57	2
GT58	1
GT59	1
GT66	1
GT69	3
GT76	1
GT90	1
Family	proteins
PL0	1
PL14	4

## Sheet: Sheet8
Family	proteins
AA1	10
AA2	26
AA3	25
AA5	10
AA6	1
AA7	4
AA8	4
AA9	19
Family	proteins
CE1	8
CE4	3
CE5	1
CE8	1
CE9	4
CE12	1
CE15	1
CE16	5
CE1500	2
Family	proteins
GH0	7
GH1	2
GH2	6
GH3	14
GH5	23
GH6	1
GH7	4
GH9	7
GH10	7
GH12	5
GH13	4
GH15	4
GH16	29
GH17	3
GH18	15
GH19	1
GH20	6
GH23	10
GH24	1
GH25	4
GH27	4
GH28	9
GH29	1
GH30	4
GH31	5
GH32	4
GH33	1
GH35	2
GH37	2
GH38	1
GH43	2
GH47	5
GH51	2
GH53	1
GH55	2
GH63	1
GH71	4
GH72	1
GH74	1
GH78	3
GH79	5
GH85	1
GH88	1
GH92	4
GH95	1
GH115	2
GH125	1
GH128	2
GH131	1
GH133	1
GH135	1
Family	proteins
GT0	4
GT1	10
GT2	14
GT3	2
GT4	9
GT5	1
GT8	4
GT9	1
GT15	5
GT17	1
GT20	3
GT21	1
GT22	3
GT24	1
GT27	1
GT28	3
GT31	1
GT32	1
GT33	1
GT35	1
GT39	3
GT41	1
GT44	1
GT48	2
GT49	1
GT50	1
GT51	1
GT56	1
GT57	2
GT58	1
GT59	1
GT66	1
GT69	1
GT76	1
GT83	1
GT90	1
Family	proteins
PL0	2
PL1	1
PL4	1
PL14	5

## Sheet: Sheet9
Family	proteins
AA1	7
AA2	10
AA3	26
AA5	7
AA6	1
AA7	2
AA8	3
AA9	16
AA10	1
Family	proteins
CE0	1
CE1	10
CE4	3
CE5	1
CE8	1
CE9	2
CE14	1
CE15	2
CE16	6
CE1500	2
Family	proteins
GH0	9
GH1	2
GH2	3
GH3	7
GH5	23
GH6	1
GH7	3
GH9	1
GH10	6
GH12	3
GH13	4
GH15	2
GH16	25
GH17	1
GH18	14
GH20	5
GH23	9
GH24	2
GH25	1
GH28	6
GH30	3
GH31	5
GH32	1
GH35	2
GH37	2
GH38	1
GH43	4
GH47	5
GH51	2
GH55	2
GH63	2
GH71	4
GH72	1
GH74	1
GH76	2
GH78	2
GH79	5
GH88	1
GH89	1
GH92	4
GH95	1
GH115	2
GH125	1
GH131	1
GH133	1
GH135	2
Family	proteins
GT0	5
GT1	12
GT2	13
GT3	1
GT4	11
GT5	1
GT8	3
GT9	1
GT15	3
GT17	1
GT20	3
GT21	1
GT22	3
GT24	1
GT25	1
GT31	1
GT32	1
GT33	1
GT35	1
GT39	4
GT41	1
GT44	1
GT48	2
GT49	1
GT50	1
GT51	3
GT57	2
GT58	1
GT59	1
GT65	1
GT66	1
GT69	1
GT76	1
GT83	2
GT90	1
Family	proteins
PL0	2
PL4	1
PL14	4

## Sheet: Sheet10
Family	proteins
AA0	0
AA1	28
AA2	7
AA3	22
AA4	0
AA5	6
AA6	2
AA7	2
AA8	2
AA9	13
AA10	0
AA11	0
AA12	0
AA13	0
Family	proteins
CE0	0
CE1	4
CE2	0
CE3	0
CE4	9
CE5	0
CE6	0
CE7	0
CE8	8
CE9	1
CE11	0
CE12	5
CE13	0
CE14	0
CE15	4
CE16	8
CE1500	4
Family	proteins
GH0	7
GH1	6
GH2	2
GH3	10
GH4	0
GH5	17
GH6	1
GH7	6
GH8	0
GH9	1
GH10	5
GH11	0
GH12	2
GH13	8
GH14	0
GH15	5
GH16	24
GH17	1
GH18	7
GH19	0
GH20	4
GH22	1
GH23	3
GH24	0
GH25	1
GH26	0
GH27	2
GH28	6
GH29	2
GH30	0
GH31	6
GH32	0
GH33	1
GH34	1
GH35	2
GH36	0
GH37	2
GH38	0
GH39	0
GH42	0
GH43	9
GH44	0
GH45	0
GH46	0
GH47	6
GH48	0
GH49	1
GH50	0
GH51	2
GH52	0
GH53	0
GH54	0
GH55	4
GH56	0
GH57	0
GH58	0
GH59	0
GH62	0
GH63	1
GH64	0
GH65	0
GH66	1
GH67	0
GH68	0
GH70	0
GH71	6
GH72	1
GH73	0
GH74	2
GH75	1
GH76	0
GH77	0
GH78	2
GH79	0
GH80	0
GH81	0
GH82	0
GH83	0
GH84	0
GH85	0
GH86	0
GH87	0
GH88	21
GH89	0
GH90	0
GH91	0
GH92	6
GH93	1
GH94	0
GH95	1
GH97	0
GH98	0
GH99	0
GH100	0
GH101	0
GH102	0
GH103	0
GH104	0
GH105	1
GH106	0
GH108	1
GH109	0
GH110	0
GH112	0
GH113	0
GH114	0
GH115	4
GH116	0
GH117	0
GH119	0
GH120	0
GH121	0
GH122	0
GH123	0
GH125	1
GH126	0
GH127	0
GH128	0
GH129	0
GH130	0
GH131	0
GH132	0
GH133	1
GH134	0
GH135	1
Family	proteins
GT0	5
GT1	5
GT2	15
GT3	3
GT4	5
GT5	2
GT6	0
GT7	0
GT8	4
GT9	2
GT10	0
GT11	0
GT12	0
GT13	0
GT14	0
GT15	11
GT16	0
GT17	0
GT18	0
GT19	0
GT20	5
GT21	4
GT22	2
GT23	0
GT24	1
GT25	0
GT26	1
GT27	0
GT28	1
GT29	0
GT30	1
GT31	1
GT32	2
GT33	1
GT34	0
GT35	1
GT37	0
GT38	0
GT39	3
GT40	0
GT41	0
GT42	0
GT43	0
GT44	0
GT45	0
GT47	0
GT48	5
GT49	1
GT50	1
GT51	0
GT52	0
GT53	0
GT54	0
GT55	0
GT56	0
GT57	2
GT58	1
GT59	0
GT60	0
GT61	0
GT62	0
GT63	0
GT64	0
GT65	0
GT66	1
GT67	0
GT68	0
GT69	1
GT70	0
GT71	0
GT72	0
GT73	0
GT75	0
GT76	0
GT77	0
GT79	0
GT80	0
GT81	0
GT82	0
GT83	0
GT84	0
GT85	0
GT87	1
GT88	0
GT89	0
GT90	0
GT91	0
GT92	0
GT94	0
GT95	0
GT96	0
GT97	0
GT98	0
GT99	0
GT100	0
Family	proteins
PL0	4
PL1	6
PL2	0
PL3	2
PL4	2
PL5	0
PL6	0
PL7	0
PL8	0
PL9	0
PL10	0
PL11	0
PL12	0
PL13	0
PL14	2
PL15	0
PL16	0
PL17	0
PL18	0
PL20	0
PL21	0
PL22	0
PL23	0
PL24	0

[truncated: 14 more sheets: Sheet11, Sheet12, Sheet13, Sheet14, Sheet15, Sheet16, Sheet17, Sheet18, Sheet19, Sheet20, Sheet21, Sheet22, Sheet23, Sheet24]
