# Supplementary material for: A New Functional Classification of Glucuronoyl Esterases by Peptide Pattern Recognition
Source: Front Microbiol. 2017 Feb 28;8:309. doi: 10.3389/fmicb.2017.00309 (PMC5329029; doi:10.3389/fmicb.2017.00309)
Supplement: Supplementary file 5 [file Table_5.XLSX]

## Sheet: EC-activity
Table S5: Functional annotation of CAZy families for bacteria			Bacteroides cellulosilyticus										Caldicellulosiruptor bescii							Caldicellulosiruptor saccharolyticus						Cellulomonas cellasea						Prevotella ruminicola						Ruminiclostridium thermocellum					Teredinibacter turnerae					Thermoanaerobacterium thermosaccharolyticum
Class of enzymes	EC nb.	Function description	Nb. of genes	Enzyme families representing function									Nb. of genes	Enzyme families representing function						Nb. of genes	Enzyme families representing function					Nb. of genes	Enzyme families representing function					Nb. of genes	Enzyme families representing function					Nb. of genes	Enzyme families representing function				Nb. of genes	Enzyme families representing function				Nb. of genes	Enzyme families representing function
Polysaccharide Lyases	4.2.2.x		1	1 PL11	0	0	0	0	0	0	0	0	1	1 PL11	0	0	0	0	0	0	0	0	0	0	0	1	1 PL11	0	0	0	0	1	1 PL11	0	0	0	0	1	1 PL11	0	0	0	1	1 PL11	0	0	0	0	0
	4.2.2.1	hyaluronate_lyase	1	1 PL8	0	0	0	0	0	0	0	0	0	0	0	0	0	0	0	0	0	0	0	0	0	0	0	0	0	0	0	0	0	0	0	0	0	0	0	0	0	0	0	0	0	0	0	0	0
	4.2.2.2	pectate_lyase	2	2 PL10	0	0	0	0	0	0	0	0	1	1 PL3	0	0	0	0	0	0	0	0	0	0	0	3	2 PL1	1 PL3	0	0	0	1	1 PL10	0	0	0	0	2	1 PL1	1 PL9	0	0	1	1 PL10	0	0	0	0	0
	4.2.2.5	chondroitin_AC_lyase	1	1 PL8	0	0	0	0	0	0	0	0	0	0	0	0	0	0	0	0	0	0	0	0	0	0	0	0	0	0	0	0	0	0	0	0	0	0	0	0	0	0	0	0	0	0	0	0	0
	4.2.2.7	heparin_lyase	1	1 PL13	0	0	0	0	0	0	0	0	0	0	0	0	0	0	0	0	0	0	0	0	0	0	0	0	0	0	0	0	0	0	0	0	0	0	0	0	0	0	0	0	0	0	0	0	0
	4.2.2.8	heparin-sulfate_lyase	1	1 PL12	0	0	0	0	0	0	0	0	0	0	0	0	0	0	0	0	0	0	0	0	0	0	0	0	0	0	0	0	0	0	0	0	0	0	0	0	0	0	0	0	0	0	0	0	0
	4.2.2.9	pectate_disaccharide-lyase	0	0	0	0	0	0	0	0	0	0	1	1 PL9	0	0	0	0	0	0	0	0	0	0	0	0	0	0	0	0	0	0	0	0	0	0	0	0	0	0	0	0	0	0	0	0	0	0	0
	4.2.2.20	chondroitin-sulfate-ABC_endolyase	1	1 PL8	0	0	0	0	0	0	0	0	0	0	0	0	0	0	0	0	0	0	0	0	0	0	0	0	0	0	0	0	0	0	0	0	0	0	0	0	0	0	0	0	0	0	0	0	0
		Sum	8										3							0						4						2						3					2					0
	3.1.1.x		2	2 CE12	0	0	0	0	0	0	0	0	0	0	0	0	0	0	0	0	0	0	0	0	0	2	1 CE1	1 CE15	0	0	0	0	0	0	0	0	0	1	1 CE12	0	0	0	3	1 CE1	2 CE15	0	0	0	0
	CE15	4-O-methyl-glucuronoyl methylesterase	1	0	0	0	0	0	0	0	0	0	0	0	0	0	0	0	0	0	0	0	0	0	0	1	0	0	0	0	0	1	0	0	0	0	0	0	0	0	0	0	3	0	0	0	0	0	0
	3.1.1.11	pectinesterase	2	2 CE8	0	0	0	0	0	0	0	0	0	0	0	0	0	0	0	0	0	0	0	0	0	0	0	0	0	0	0	1	1 CE8	0	0	0	0	0	0	0	0	0	1	1 CE8	0	0	0	0	0
	3.1.1.72	Acetylxylan_esterase	7	2 CE1	1 CE2	1 CE6	3 CE7	0	0	0	0	0	2	1 CE7	1 CE12	0	0	0	0	1	1 CE7	0	0	0	0	3	1 CE3	2 CE7	0	0	0	4	2 CE1	1 CE7	1 CE12	0	0	3	1 CE2	1 CE3	1 CE7	0	4	1 CE2	2 CE6	1 CE15	0	2	2 CE7
	3.1.1.73	feruloyl_esterase	1	1 CE1	0	0	0	0	0	0	0	0	0	0	0	0	0	0	0	0	0	0	0	0	0	1	1 CE1	0	0	0	0	2	2 CE1	0	0	0	0	4	4 CE1	0	0	0	0	0	0	0	0	0	0
		Sum	13										2							1						7						8						8					11					2
Glycoside Hydrolases	2.4.1.x		1	1 GH130	0	0	0	0	0	0	0	0	2	2 GH130	0	0	0	0	0	3	3 GH130	0	0	0	0	1	1 GH94	0	0	0	0	3	1 GT2	1 GT4	1 GT25	0	0	1	1 GH94	0	0	0	1	1 GT4	0	0	0	4	1 GH94
	2.4.1.8	maltose_phosphorylase	1	1 GH65	0	0	0	0	0	0	0	0	0	0	0	0	0	0	0	0	0	0	0	0	0	0	0	0	0	0	0	0	0	0	0	0	0	0	0	0	0	0	0	0	0	0	0	0	0
	2.4.1.10	levansucrase	0	0	0	0	0	0	0	0	0	0	0	0	0	0	0	0	0	0	0	0	0	0	0	1	1 GH68	0	0	0	0	0	0	0	0	0	0	0	0	0	0	0	0	0	0	0	0	0	0
	2.4.1.12	cellulose_synthase_(UDP-forming)	2	2 GT2	0	0	0	0	0	0	0	0	2	2 GT2	0	0	0	0	0	2	2 GT2	0	0	0	0	2	2 GT2	0	0	0	0	1	1 GT2	0	0	0	0	1	1 GT2	0	0	0	0	0	0	0	0	1	1 GT2
	2.4.1.18	1,4-alpha-glucan_branching_enzyme	1	1 GH13	0	0	0	0	0	0	0	0	1	1 GH13	0	0	0	0	0	1	1 GH13	0	0	0	0	1	1 GH13	0	0	0	0	1	1 GH13	0	0	0	0	1	1 GH13	0	0	0	1	1 GH13	0	0	0	0	0
	2.4.1.20	cellobiose_phosphorylase	0	0	0	0	0	0	0	0	0	0	1	1 GH94	0	0	0	0	0	1	1 GH94	0	0	0	0	1	1 GH94	0	0	0	0	1	1 GH94	0	0	0	0	1	1 GH94	0	0	0	1	1 GH94	0	0	0	0	0
	2.4.1.25	4-alpha-glucanotransferase	1	1 GH77	0	0	0	0	0	0	0	0	0	0	0	0	0	0	0	0	0	0	0	0	0	1	1 GH77	0	0	0	0	2	2 GH77	0	0	0	0	0	0	0	0	0	1	1 GH77	0	0	0	0	0
	2.4.1.49	cellodextrin_phosphorylase	0	0	0	0	0	0	0	0	0	0	1	1 GH94	0	0	0	0	0	1	1 GH94	0	0	0	0	0	0	0	0	0	0	0	0	0	0	0	0	1	1 GH94	0	0	0	1	1 GH94	0	0	0	0	0
	2.4.1.230	kojibiose_phosphorylase	0	0	0	0	0	0	0	0	0	0	1	1 GH65	0	0	0	0	0	1	1 GH65	0	0	0	0	0	0	0	0	0	0	0	0	0	0	0	0	0	0	0	0	0	0	0	0	0	0	0	0
	2.4.1.281	4-O-beta-D-mannosyl-D-glucose_phosphorylase	1	1 GH130	0	0	0	0	0	0	0	0	0	0	0	0	0	0	0	0	0	0	0	0	0	0	0	0	0	0	0	1	1 GH130	0	0	0	0	0	0	0	0	0	1	1 GH130	0	0	0	1	1 GH130
	3.2.1.x		37	2 GH3	1 GH5	1 GH43	8 GH88	8 GH92	9 GH95	4 GH105	2 GH115	1 GH125	9	1 GH2	1 GH5	2 GH10	3 GH48	1 GH88	1 GH102	5	1 GH2	1 GH5	1 GH48	1 GH88	1 GH102	3	1 GH10	2 GH55	0	0	0	9	2 GH5	2 GH92	2 GH95	1 GH105	2 GH125	3	1 GH10	1 GH18	1 GH73	0	6	1 GH5	3 GH10	1 GH73	1 GH95	1	1 GH18
	3.2.1.1	alpha-amylase	1	1 GH13	0	0	0	0	0	0	0	0	1	1 GH13	0	0	0	0	0	2	2 GH13	0	0	0	0	3	3 GH13	0	0	0	0	1	1 GH13	0	0	0	0	0	0	0	0	0	0	0	0	0	0	0	0
	3.2.1.3	glucan_1,4-alpha-glucosidase	3	3 GH97	0	0	0	0	0	0	0	0	1	1 GH15	0	0	0	0	0	0	0	0	0	0	0	1	1 GH15	0	0	0	0	1	1 GH97	0	0	0	0	1	1 GH15	0	0	0	0	0	0	0	0	1	1 GH15
	3.2.1.4	cellulase	4	4 GH5	0	0	0	0	0	0	0	0	2	1 GH5	1 GH9	0	0	0	0	2	1 GH5	1 GH9	0	0	0	9	2 GH5	2 GH6	3 GH9	1 GH12	1 GH26	2	2 GH5	0	0	0	0	21	3 GH5	1 GH8	16 GH9	1 GH26	8	2 GH5	4 GH9	2 GH45	0	0	0
	3.2.1.8	endo-1,4-beta-xylanase	13	2 GH5	2 GH8	6 GH10	2 GH30	1 GH43	0	0	0	0	1	1 CE4	0	0	0	0	0	6	6 GH10	0	0	0	0	2	2 CE4	0	0	0	0	5	1 GH5	1 GH8	3 GH10	0	0	2	1 CE1	1 CE4	0	0	3	3 CE4	0	0	0	2	2 GH10
	3.2.1.10	oligo-1,6-glucosidase	0	0	0	0	0	0	0	0	0	0	1	1 GH13	0	0	0	0	0	1	1 GH13	0	0	0	0	0	0	0	0	0	0	0	0	0	0	0	0	0	0	0	0	0	0	0	0	0	0	1	1 GH13
	3.2.1.11	dextranase	2	1 GH31	1 GH66	0	0	0	0	0	0	0	0	0	0	0	0	0	0	0	0	0	0	0	0	0	0	0	0	0	0	0	0	0	0	0	0	0	0	0	0	0	0	0	0	0	0	0	0
	3.2.1.14	chitinase	2	2 GH18	0	0	0	0	0	0	0	0	1	1 GH18	0	0	0	0	0	0	0	0	0	0	0	6	6 GH18	0	0	0	0	0	0	0	0	0	0	2	2 GH18	0	0	0	1	1 GH18	0	0	0	1	1 GH18
	3.2.1.15	polygalacturonase	4	4 GH28	0	0	0	0	0	0	0	0	0	0	0	0	0	0	0	0	0	0	0	0	0	0	0	0	0	0	0	0	0	0	0	0	0	0	0	0	0	0	0	0	0	0	0	0	0
	3.2.1.17	lysozyme	2	2 GH0	0	0	0	0	0	0	0	0	0	0	0	0	0	0	0	0	0	0	0	0	0	0	0	0	0	0	0	1	1 GH0	0	0	0	0	1	1 GH0	0	0	0	0	0	0	0	0	0	0
	3.2.1.20	alpha-glucosidase	4	4 GH97	0	0	0	0	0	0	0	0	0	0	0	0	0	0	0	0	0	0	0	0	0	2	2 GH13	0	0	0	0	3	2 GH31	1 GH97	0	0	0	0	0	0	0	0	0	0	0	0	0	1	1 GH31
	3.2.1.21	beta-glucosidase	22	22 GH3	0	0	0	0	0	0	0	0	2	2 GH1	0	0	0	0	0	3	1 GH1	2 GH3	0	0	0	5	1 GH1	4 GH3	0	0	0	9	9 GH3	0	0	0	0	2	1 GH1	1 GH3	0	0	3	3 GH3	0	0	0	3	2 GH1
	3.2.1.22	alpha-galactosidase	10	1 GH27	3 GH31	4 GH36	2 GH97	0	0	0	0	0	2	1 GH4	1 GH36	0	0	0	0	2	1 GH4	1 GH36	0	0	0	1	1 GH36	0	0	0	0	3	1 GH36	2 GH97	0	0	0	0	0	0	0	0	1	1 GH27	0	0	0	1	1 GH36
	3.2.1.23	beta-galactosidase	13	11 GH2	1 GH42	1 GH50	0	0	0	0	0	0	2	1 GH2	1 GH42	0	0	0	0	3	2 GH2	1 GH42	0	0	0	2	2 GH42	0	0	0	0	3	3 GH2	0	0	0	0	0	0	0	0	0	1	1 GH2	0	0	0	1	1 GH42
	3.2.1.24	alpha-mannosidase	1	1 GH92	0	0	0	0	0	0	0	0	0	0	0	0	0	0	0	0	0	0	0	0	0	0	0	0	0	0	0	1	1 GH92	0	0	0	0	0	0	0	0	0	0	0	0	0	0	0	0
	3.2.1.25	beta-mannosidase	2	2 GH2	0	0	0	0	0	0	0	0	1	1 GH2	0	0	0	0	0	1	1 GH2	0	0	0	0	1	1 GH2	0	0	0	0	0	0	0	0	0	0	0	0	0	0	0	0	0	0	0	0	1	1 GH2
	3.2.1.26	beta-fructofuranosidase	1	1 GH32	0	0	0	0	0	0	0	0	0	0	0	0	0	0	0	0	0	0	0	0	0	0	0	0	0	0	0	1	1 GH32	0	0	0	0	0	0	0	0	0	0	0	0	0	0	1	1 GH32
	3.2.1.28	alpha,alpha-trehalase	0	0	0	0	0	0	0	0	0	0	1	1 GH65	0	0	0	0	0	1	1 GH65	0	0	0	0	0	0	0	0	0	0	0	0	0	0	0	0	0	0	0	0	0	0	0	0	0	0	1	1 GH65
	3.2.1.31	beta-glucuronidase	0	0	0	0	0	0	0	0	0	0	1	1 GH2	0	0	0	0	0	0	0	0	0	0	0	1	1 GH2	0	0	0	0	1	1 GH2	0	0	0	0	0	0	0	0	0	0	0	0	0	0	0	0
	3.2.1.35	hyaluronoglucosaminidase	1	1 GH16	0	0	0	0	0	0	0	0	0	0	0	0	0	0	0	0	0	0	0	0	0	0	0	0	0	0	0	1	1 GH16	0	0	0	0	0	0	0	0	0	0	0	0	0	0	0	0
	3.2.1.37	xylan_1,4-beta-xylosidase	18	6 GH3	1 GH30	11 GH43	0	0	0	0	0	0	2	1 GH3	1 GH39	0	0	0	0	3	3 GH39	0	0	0	0	4	1 GH39	3 GH43	0	0	0	4	2 GH3	2 GH43	0	0	0	3	3 GH43	0	0	0	6	1 GH3	1 GH39	3 GH43	1 GH52	4	2 GH39
	3.2.1.38	beta-D-fucosidase	4	4 GH30	0	0	0	0	0	0	0	0	0	0	0	0	0	0	0	0	0	0	0	0	0	0	0	0	0	0	0	0	0	0	0	0	0	0	0	0	0	0	0	0	0	0	0	0	0
	3.2.1.39	glucan_endo-1,3-beta-D-glucosidase	0	0	0	0	0	0	0	0	0	0	0	0	0	0	0	0	0	0	0	0	0	0	0	5	3 GH16	2 GH81	0	0	0	0	0	0	0	0	0	1	1 GH81	0	0	0	2	2 GH16	0	0	0	0	0
	3.2.1.40	alpha-L-rhamnosidase	5	4 GH78	1 GH106	0	0	0	0	0	0	0	0	0	0	0	0	0	0	2	2 GH78	0	0	0	0	0	0	0	0	0	0	1	1 GH78	0	0	0	0	0	0	0	0	0	0	0	0	0	0	0	0
	3.2.1.41	pullulanase	1	1 GH13	0	0	0	0	0	0	0	0	1	1 GH13	0	0	0	0	0	2	2 GH13	0	0	0	0	0	0	0	0	0	0	1	1 GH13	0	0	0	0	0	0	0	0	0	0	0	0	0	0	0	0
	3.2.1.49	alpha-N-acetylgalactosaminidase	3	3 GH109	0	0	0	0	0	0	0	0	0	0	0	0	0	0	0	0	0	0	0	0	0	0	0	0	0	0	0	0	0	0	0	0	0	0	0	0	0	0	0	0	0	0	0	0	0
	3.2.1.51	alpha-L-fucosidase	3	3 GH29	0	0	0	0	0	0	0	0	0	0	0	0	0	0	0	0	0	0	0	0	0	0	0	0	0	0	0	0	0	0	0	0	0	0	0	0	0	0	0	0	0	0	0	0	0
	3.2.1.52	beta-N-acetylhexosaminidase	4	4 GH20	0	0	0	0	0	0	0	0	0	0	0	0	0	0	0	1	1 GH20	0	0	0	0	2	2 GH20	0	0	0	0	2	2 GH20	0	0	0	0	0	0	0	0	0	2	1 GH3	1 GH20	0	0	0	0
	3.2.1.54	cyclomaltodextrinase	2	2 GH13	0	0	0	0	0	0	0	0	1	1 GH13	0	0	0	0	0	1	1 GH13	0	0	0	0	0	0	0	0	0	0	1	1 GH13	0	0	0	0	1	1 GH13	0	0	0	0	0	0	0	0	1	1 GH13
	3.2.1.55	alpha-N-arabinofuranosidase	10	5 GH43	5 GH51	0	0	0	0	0	0	0	2	1 GH43	1 GH51	0	0	0	0	3	2 GH43	1 GH51	0	0	0	5	1 GH43	3 GH51	1 GH62	0	0	7	2 GH43	5 GH51	0	0	0	1	1 GH51	0	0	0	3	1 GH51	2 GH62	0	0	1	1 GH51
	3.2.1.58	glucan_1,3-beta-glucosidase	2	2 GH55	0	0	0	0	0	0	0	0	0	0	0	0	0	0	0	0	0	0	0	0	0	0	0	0	0	0	0	0	0	0	0	0	0	1	1 GH55	0	0	0	0	0	0	0	0	0	0
	3.2.1.63	1,2-alpha-L-fucosidase	1	1 GH29	0	0	0	0	0	0	0	0	0	0	0	0	0	0	0	0	0	0	0	0	0	0	0	0	0	0	0	0	0	0	0	0	0	0	0	0	0	0	0	0	0	0	0	0	0
	3.2.1.68	isoamylase	0	0	0	0	0	0	0	0	0	0	0	0	0	0	0	0	0	0	0	0	0	0	0	2	2 GH13	0	0	0	0	0	0	0	0	0	0	0	0	0	0	0	1	1 GH13	0	0	0	0	0
	3.2.1.73	licheninase	3	3 GH16	0	0	0	0	0	0	0	0	0	0	0	0	0	0	0	0	0	0	0	0	0	0	0	0	0	0	0	1	1 GH16	0	0	0	0	2	2 GH16	0	0	0	1	1 GH16	0	0	0	0	0
	3.2.1.74	glucan_1,4-beta-glucosidase	0	0	0	0	0	0	0	0	0	0	0	0	0	0	0	0	0	0	0	0	0	0	0	1	1 GH3	0	0	0	0	0	0	0	0	0	0	0	0	0	0	0	2	2 GH5	0	0	0	0	0
	3.2.1.78	mannan_endo-1,4-beta-mannosidase	1	1 GH26	0	0	0	0	0	0	0	0	2	2 GH5	0	0	0	0	0	3	2 GH5	1 GH26	0	0	0	1	1 AA10	0	0	0	0	0	0	0	0	0	0	5	3 GH5	2 GH26	0	0	5	3 GH5	2 GH26	0	0	2	1 GH5
	3.2.1.80	fructan_beta-fructosidase	0	0	0	0	0	0	0	0	0	0	0	0	0	0	0	0	0	0	0	0	0	0	0	1	1 GH32	0	0	0	0	0	0	0	0	0	0	0	0	0	0	0	0	0	0	0	0	0	0
	3.2.1.88	beta-L-arabinosidase	1	1 GH27	0	0	0	0	0	0	0	0	0	0	0	0	0	0	0	0	0	0	0	0	0	1	1 GH27	0	0	0	0	1	1 GH27	0	0	0	0	0	0	0	0	0	0	0	0	0	0	0	0
	3.2.1.89	arabinogalactan_endo-beta-1,4-galactanase	1	1 GH53	0	0	0	0	0	0	0	0	0	0	0	0	0	0	0	0	0	0	0	0	0	0	0	0	0	0	0	2	2 GH53	0	0	0	0	1	1 GH53	0	0	0	1	1 GH53	0	0	0	0	0
	3.2.1.91	cellulose_1,4-beta-cellobiosidase_(non-reducing_end)	0	0	0	0	0	0	0	0	0	0	0	0	0	0	0	0	0	1	1 GH5	0	0	0	0	2	1 GH5	1 GH6	0	0	0	0	0	0	0	0	0	2	2 GH5	0	0	0	3	3 GH6	0	0	0	0	0
	3.2.1.94	glucan_1,6-alpha-isomaltosidase	1	1 GH27	0	0	0	0	0	0	0	0	0	0	0	0	0	0	0	0	0	0	0	0	0	0	0	0	0	0	0	0	0	0	0	0	0	0	0	0	0	0	0	0	0	0	0	0	0
	3.2.1.96	mannosyl-glycoprotein_endo-beta-N-acetylglucosaminidase	1	1 GH18	0	0	0	0	0	0	0	0	0	0	0	0	0	0	0	0	0	0	0	0	0	0	0	0	0	0	0	0	0	0	0	0	0	0	0	0	0	0	0	0	0	0	0	0	0
	3.2.1.99	arabinan_endo-1,5-alpha-L-arabinanase	2	2 GH43	0	0	0	0	0	0	0	0	0	0	0	0	0	0	0	1	1 GH43	0	0	0	0	3	3 GH43	0	0	0	0	2	2 GH43	0	0	0	0	1	1 GH43	0	0	0	1	1 GH43	0	0	0	1	1 GH43
	3.2.1.101	mannan_endo-1,6-alpha-mannosidase	1	1 GH76	0	0	0	0	0	0	0	0	0	0	0	0	0	0	0	0	0	0	0	0	0	0	0	0	0	0	0	0	0	0	0	0	0	0	0	0	0	0	0	0	0	0	0	0	0
	3.2.1.111	1,3-alpha-L-fucosidase	1	1 GH29	0	0	0	0	0	0	0	0	0	0	0	0	0	0	0	0	0	0	0	0	0	0	0	0	0	0	0	1	1 GH29	0	0	0	0	0	0	0	0	0	0	0	0	0	0	0	0
	3.2.1.113	mannosyl-oligosaccharide_1,2-alpha-mannosidase	3	1 GH38	2 GH92	0	0	0	0	0	0	0	0	0	0	0	0	0	0	0	0	0	0	0	0	0	0	0	0	0	0	3	1 GH38	2 GH92	0	0	0	0	0	0	0	0	0	0	0	0	0	0	0
	3.2.1.131	xylan_alpha-1,2-glucuronosidase	2	2 GH115	0	0	0	0	0	0	0	0	0	0	0	0	0	0	0	0	0	0	0	0	0	0	0	0	0	0	0	1	1 GH115	0	0	0	0	0	0	0	0	0	1	1 GH115	0	0	0	0	0
	3.2.1.139	alpha-glucuronidase	2	2 GH67	0	0	0	0	0	0	0	0	1	1 GH67	0	0	0	0	0	1	1 GH67	0	0	0	0	1	1 GH67	0	0	0	0	1	1 GH67	0	0	0	0	0	0	0	0	0	1	1 GH67	0	0	0	1	1 GH67
	3.2.1.141	4-alpha-D-{(1->4)-alpha-D-glucano}trehalose_trehalohydrolase	0	0	0	0	0	0	0	0	0	0	0	0	0	0	0	0	0	0	0	0	0	0	0	1	1 GH13	0	0	0	0	0	0	0	0	0	0	0	0	0	0	0	0	0	0	0	0	0	0
	3.2.1.151	xyloglucan-specific_endo-beta-1,4-glucanase	2	2 GH26	0	0	0	0	0	0	0	0	7	6 GH44	1 GH74	0	0	0	0	3	3 GH44	0	0	0	0	1	1 GH74	0	0	0	0	2	2 GH26	0	0	0	0	2	1 GH44	1 GH74	0	0	2	1 GH44	1 GH74	0	0	0	0
	3.2.1.152	mannosylglycoprotein_endo-beta-mannosidase	2	2 GH2	0	0	0	0	0	0	0	0	0	0	0	0	0	0	0	0	0	0	0	0	0	0	0	0	0	0	0	0	0	0	0	0	0	0	0	0	0	0	0	0	0	0	0	0	0
	3.2.1.153	fructan_beta-(2,1)-fructosidase	0	0	0	0	0	0	0	0	0	0	0	0	0	0	0	0	0	0	0	0	0	0	0	1	1 GH32	0	0	0	0	0	0	0	0	0	0	0	0	0	0	0	0	0	0	0	0	0	0
	3.2.1.172	unsaturated_rhamnogalacturonyl_hydrolase	1	1 GH105	0	0	0	0	0	0	0	0	0	0	0	0	0	0	0	0	0	0	0	0	0	0	0	0	0	0	0	0	0	0	0	0	0	0	0	0	0	0	0	0	0	0	0	0	0
	3.2.1.173	rhamnogalacturonan_galacturonohydrolase	1	1 GH28	0	0	0	0	0	0	0	0	0	0	0	0	0	0	0	0	0	0	0	0	0	0	0	0	0	0	0	0	0	0	0	0	0	0	0	0	0	0	0	0	0	0	0	0	0
	3.2.1.176	cellulose_1,4-beta-cellobiosidase_(reducing_end)	0	0	0	0	0	0	0	0	0	0	0	0	0	0	0	0	0	0	0	0	0	0	0	1	1 GH48	0	0	0	0	0	0	0	0	0	0	2	2 GH48	0	0	0	0	0	0	0	0	0	0
	3.2.1.177	alpha-D-xyloside_xylohydrolase	1	1 GH31	0	0	0	0	0	0	0	0	1	1 GH31	0	0	0	0	0	1	1 GH31	0	0	0	0	1	1 GH31	0	0	0	0	1	1 GH31	0	0	0	0	0	0	0	0	0	1	1 GH31	0	0	0	1	1 GH31
	3.2.1.185	β-L-arabinofuranosidase (non-reducing)	0	0	0	0	0	0	0	0	0	0	1	1 GH127	0	0	0	0	0	1	1 GH127	0	0	0	0	0	0	0	0	0	0	0	0	0	0	0	0	0	0	0	0	0	0	0	0	0	0	1	1 GH127
	5.4.99.15	(1->4)-alpha-D-Glucan_1-alpha-D-glucosylmutase	0	0	0	0	0	0	0	0	0	0	0	0	0	0	0	0	0	0	0	0	0	0	0	1	1 GH13	0	0	0	0	0	0	0	0	0	0	0	0	0	0	0	0	0	0	0	0	0	0
	5.4.99.16	maltose_alpha-D-glucosyltransferase	0	0	0	0	0	0	0	0	0	0	0	0	0	0	0	0	0	0	0	0	0	0	0	1	1 GH13	0	0	0	0	0	0	0	0	0	0	0	0	0	0	0	0	0	0	0	0	0	0
		Sum	208										51							58						78						81						59					61					33
		Total sum	229										56							59						89						91						70					74					35
[truncated: 2 more columns]

## Sheet: Sheet1
EC number	hits	family distribution
3.1.1.x	2	2 CE12
3.1.1.11	2	2 CE8
3.1.1.72	7	2 CE1	1 CE2	1 CE6	3 CE7
3.1.1.73	1	1 CE1
EC number	hits	family distribution
2.4.1.x	1	1 GH130
2.4.1.8	1	1 GH65
3.2.1.x	37	2 GH3	1 GH5	1 GH43	8 GH88	8 GH92	9 GH95	4 GH105	2 GH115	1 GH125	1 GH130
3.2.1.1	1	1 GH13
3.2.1.3	3	3 GH97
3.2.1.4	4	4 GH5
3.2.1.8	13	2 GH5	2 GH8	6 GH10	2 GH30	1 GH43
2.4.1.18	1	1 GH13
2.4.1.25	1	1 GH77
3.2.1.11	2	1 GH31	1 GH66
3.2.1.14	2	2 GH18
3.2.1.15	4	4 GH28
3.2.1.17	2	2 GH0
3.2.1.20	4	4 GH97
3.2.1.21	22	22 GH3
3.2.1.22	10	1 GH27	3 GH31	4 GH36	2 GH97
3.2.1.23	13	11 GH2	1 GH42	1 GH50
3.2.1.24	1	1 GH92
3.2.1.25	2	2 GH2
3.2.1.26	1	1 GH32
3.2.1.35	1	1 GH16
3.2.1.37	18	6 GH3	1 GH30	11 GH43
3.2.1.38	4	4 GH30
3.2.1.40	5	4 GH78	1 GH106
3.2.1.41	1	1 GH13
3.2.1.49	3	3 GH109
3.2.1.51	3	3 GH29
3.2.1.52	4	4 GH20
3.2.1.54	2	2 GH13
3.2.1.55	10	5 GH43	5 GH51
3.2.1.58	2	2 GH55
3.2.1.63	1	1 GH29
3.2.1.73	3	3 GH16
3.2.1.78	1	1 GH26
3.2.1.88	1	1 GH27
3.2.1.89	1	1 GH53
3.2.1.94	1	1 GH27
3.2.1.96	1	1 GH18
3.2.1.99	2	2 GH43
2.4.1.281	1	1 GH130
3.2.1.101	1	1 GH76
3.2.1.111	1	1 GH29
3.2.1.113	3	1 GH38	2 GH92
3.2.1.131	2	2 GH115
3.2.1.139	2	2 GH67
3.2.1.151	2	2 GH26
3.2.1.152	2	2 GH2
3.2.1.172	1	1 GH105
3.2.1.173	1	1 GH28
3.2.1.177	1	1 GH31
EC number	hits	family distribution
2.4.1.x	4	4 GT2
2.4.1.1	1	1 GT35
2.4.1.12	2	2 GT2
2.4.1.13	1	1 GT4
2.4.1.16	1	1 GT2
2.4.1.41	1	1 GT27
2.4.1.69	2	2 GT2
2.4.1.175	1	1 GT2
EC number	hits	family distribution
4.2.2.x	1	1 PL11
4.2.2.1	1	1 PL8
4.2.2.2	2	2 PL10
4.2.2.5	1	1 PL8
4.2.2.7	1	1 PL13
4.2.2.8	1	1 PL12
4.2.2.20	1	1 PL8
Family	proteins
Family	proteins
CE0	4
CE1	5
CE2	2
CE3	1
CE4	8
CE6	4
CE7	3
CE8	11
CE9	1
CE11	1
CE12	10
CE14	1
CE15	1
CE1500	2
Family	proteins
PL0	3
PL1	7
PL8	4
PL10	2
PL11	2
PL12	1
PL13	1
PL15	1

## Sheet: Sheet2
EC number	hits	family distribution
3.2.1.8	1	1 CE4
3.1.1.72	2	1 CE7	1 CE12
EC number	hits	family distribution
2.4.1.x	2	2 GH130
3.2.1.x	9	1 GH2	1 GH5	2 GH10	3 GH48	1 GH88	1 GH102
3.2.1.1	1	1 GH13
3.2.1.3	1	1 GH15
3.2.1.4	2	1 GH5	1 GH9
3.2.1.8	5	4 GH10	1 GH11
2.4.1.18	1	1 GH13
2.4.1.20	1	1 GH94
2.4.1.49	1	1 GH94
3.2.1.10	1	1 GH13
3.2.1.14	1	1 GH18
3.2.1.21	2	2 GH1
3.2.1.22	2	1 GH4	1 GH36
3.2.1.23	2	1 GH2	1 GH42
3.2.1.25	1	1 GH2
3.2.1.28	1	1 GH65
3.2.1.31	1	1 GH2
3.2.1.37	2	1 GH3	1 GH39
3.2.1.41	1	1 GH13
3.2.1.54	1	1 GH13
3.2.1.55	2	1 GH43	1 GH51
3.2.1.78	2	2 GH5
2.4.1.230	1	1 GH65
3.2.1.139	1	1 GH67
3.2.1.151	7	6 GH44	1 GH74
3.2.1.177	1	1 GH31
3.2.1.185	1	1 GH127
EC number	hits	family distribution
2.4.1.1	2	2 GT35
2.4.1.12	2	2 GT2
2.4.1.21	1	1 GT5
EC number	hits	family distribution
4.2.2.x	1	1 PL11
4.2.2.2	1	1 PL3
4.2.2.9	1	1 PL9
Family	proteins
AA3	1
Family	proteins
CE0	1
CE1	1
CE4	4
CE7	1
CE8	1
CE9	1
CE11	1
CE12	2
Family	proteins
PL3	1
PL9	1
PL11	1

## Sheet: Sheet3
EC number	hits	family distribution
3.1.1.72	1	1 CE7
EC number	hits	family distribution
2.4.1.x	3	3 GH130
3.2.1.x	5	1 GH2	1 GH5	1 GH48	1 GH88	1 GH102
3.2.1.1	2	2 GH13
3.2.1.4	2	1 GH5	1 GH9
3.2.1.8	6	6 GH10
2.4.1.18	1	1 GH13
2.4.1.20	1	1 GH94
2.4.1.49	1	1 GH94
3.2.1.10	1	1 GH13
3.2.1.21	3	1 GH1	2 GH3
3.2.1.22	2	1 GH4	1 GH36
3.2.1.23	3	2 GH2	1 GH42
3.2.1.25	1	1 GH2
3.2.1.28	1	1 GH65
3.2.1.37	3	3 GH39
3.2.1.40	2	2 GH78
3.2.1.41	2	2 GH13
3.2.1.52	1	1 GH20
3.2.1.54	1	1 GH13
3.2.1.55	3	2 GH43	1 GH51
3.2.1.78	3	2 GH5	1 GH26
3.2.1.91	1	1 GH5
3.2.1.99	1	1 GH43
2.4.1.230	1	1 GH65
3.2.1.139	1	1 GH67
3.2.1.151	3	3 GH44
3.2.1.177	1	1 GH31
3.2.1.185	1	1 GH127
EC number	hits	family distribution
2.4.1.1	2	2 GT35
2.4.1.12	2	2 GT2
2.4.1.13	1	1 GT4
2.4.1.21	1	1 GT5
Family	proteins
AA3	1
Family	proteins
CE0	1
CE1	1
CE4	2
CE7	1
CE9	1
CE11	1
Family	proteins
PL0	1

## Sheet: Sheet4
EC number	hits	family distribution
1.x.x.x	1	1 AA10
1.1.3.x	1	1 AA7
3.2.1.78	1	1 AA10
EC number	hits	family distribution
3.1.1.x	2	1 CE1	1 CE15
3.2.1.8	2	2 CE4
3.1.1.72	3	1 CE3	2 CE7
3.1.1.73	1	1 CE1
EC number	hits	family distribution
2.4.1.x	1	1 GH94
3.2.1.x	3	1 GH10	2 GH55
3.2.1.1	3	3 GH13
3.2.1.3	1	1 GH15
3.2.1.4	9	2 GH5	2 GH6	3 GH9	1 GH12	1 GH26
3.2.1.8	7	6 GH10	1 GH11
2.4.1.10	1	1 GH68
2.4.1.18	1	1 GH13
2.4.1.20	1	1 GH94
2.4.1.25	1	1 GH77
3.2.1.14	6	6 GH18
3.2.1.20	2	2 GH13
3.2.1.21	5	1 GH1	4 GH3
3.2.1.22	1	1 GH36
3.2.1.23	2	2 GH42
3.2.1.25	1	1 GH2
3.2.1.31	1	1 GH2
3.2.1.37	4	1 GH39	3 GH43
3.2.1.39	5	3 GH16	2 GH81
3.2.1.52	2	2 GH20
3.2.1.55	5	1 GH43	3 GH51	1 GH62
3.2.1.68	2	2 GH13
3.2.1.74	1	1 GH3
3.2.1.78	1	1 GH26
3.2.1.80	1	1 GH32
3.2.1.88	1	1 GH27
3.2.1.91	2	1 GH5	1 GH6
3.2.1.99	3	3 GH43
2.4.99.16	1	1 GH13
3.2.1.139	1	1 GH67
3.2.1.141	1	1 GH13
3.2.1.151	1	1 GH74
3.2.1.153	1	1 GH32
3.2.1.176	1	1 GH48
3.2.1.177	1	1 GH31
5.4.99.15	1	1 GH13
5.4.99.16	1	1 GH13
EC number	hits	family distribution
2.4.1.x	2	2 GT4
2.4.1.12	2	2 GT2
2.4.1.13	1	1 GT4
2.4.1.56	1	1 GT9
2.4.1.57	1	1 GT4
2.4.1.129	2	2 GT51
EC number	hits	family distribution
4.2.2.x	1	1 PL11
4.2.2.2	3	2 PL1	1 PL3
Family	proteins
AA7	1
AA10	5
Family	proteins
CE0	1
CE1	6
CE3	4
CE4	4
CE7	2
CE8	2
CE9	2
CE12	1
CE14	3
CE15	1
CE1500	1
Family	proteins
PL1	2
PL3	1
PL11	1

## Sheet: Sheet5
EC number	hits	family distribution
3.1.1.11	1	1 CE8
3.1.1.72	4	2 CE1	1 CE7	1 CE12
3.1.1.73	2	2 CE1
EC number	hits	family distribution
3.2.1.x	9	2 GH5	2 GH92	2 GH95	1 GH105	2 GH125
3.2.1.1	1	1 GH13
3.2.1.3	1	1 GH97
3.2.1.4	2	2 GH5
3.2.1.8	5	1 GH5	1 GH8	3 GH10
2.4.1.18	1	1 GH13
2.4.1.20	1	1 GH94
2.4.1.25	2	2 GH77
3.2.1.17	1	1 GH0
3.2.1.20	3	2 GH31	1 GH97
3.2.1.21	9	9 GH3
3.2.1.22	3	1 GH36	2 GH97
3.2.1.23	3	3 GH2
3.2.1.24	1	1 GH92
3.2.1.26	1	1 GH32
3.2.1.31	1	1 GH2
3.2.1.35	1	1 GH16
3.2.1.37	4	2 GH3	2 GH43
3.2.1.40	1	1 GH78
3.2.1.41	1	1 GH13
3.2.1.52	2	2 GH20
3.2.1.54	1	1 GH13
3.2.1.55	7	2 GH43	5 GH51
3.2.1.73	1	1 GH16
3.2.1.88	1	1 GH27
3.2.1.89	2	2 GH53
3.2.1.99	2	2 GH43
2.4.1.281	1	1 GH130
3.2.1.111	1	1 GH29
3.2.1.113	3	1 GH38	2 GH92
3.2.1.131	1	1 GH115
3.2.1.139	1	1 GH67
3.2.1.151	2	2 GH26
3.2.1.177	1	1 GH31
EC number	hits	family distribution
2.4.1.x	3	1 GT2	1 GT4	1 GT25
2.4.1.1	1	1 GT35
2.4.1.12	1	1 GT2
2.4.1.13	1	1 GT4
2.4.1.17	1	1 GT1
2.4.1.69	1	1 GT11
EC number	hits	family distribution
4.2.2.x	1	1 PL11
4.2.2.2	1	1 PL10
Family	proteins
Family	proteins
CE0	3
CE1	6
CE2	1
CE4	2
CE7	1
CE8	3
CE9	1
CE11	1
CE12	4
CE15	1
CE1500	1
Family	proteins
PL0	1
PL1	2
PL10	1
PL11	1

## Sheet: Sheet6
EC number	hits	family distribution
3.1.1.x	1	1 CE12
3.2.1.8	2	1 CE1	1 CE4
3.1.1.72	3	1 CE2	1 CE3	1 CE7
3.1.1.73	4	4 CE1
EC number	hits	family distribution
2.4.1.x	1	1 GH94
3.2.1.x	3	1 GH10	1 GH18	1 GH73
3.2.1.3	1	1 GH15
3.2.1.4	21	3 GH5	1 GH8	16 GH9	1 GH26
3.2.1.8	6	4 GH10	1 GH11	1 GH30
2.4.1.18	1	1 GH13
2.4.1.20	1	1 GH94
2.4.1.49	1	1 GH94
3.1.1.73	1	1 GH10
3.2.1.14	2	2 GH18
3.2.1.17	1	1 GH0
3.2.1.21	2	1 GH1	1 GH3
3.2.1.37	3	3 GH43
3.2.1.39	1	1 GH81
3.2.1.54	1	1 GH13
3.2.1.55	1	1 GH51
3.2.1.58	1	1 GH55
3.2.1.73	2	2 GH16
3.2.1.78	5	3 GH5	2 GH26
3.2.1.85	1	1 GH1
3.2.1.89	1	1 GH53
3.2.1.91	2	2 GH5
3.2.1.99	1	1 GH43
3.2.1.145	1	1 GH43
3.2.1.151	2	1 GH44	1 GH74
3.2.1.176	2	2 GH48
EC number	hits	family distribution
2.4.1.x	4	1 GT1	1 GT2	1 GT4	1 GT84
2.4.1.1	1	1 GT35
2.4.1.12	1	1 GT2
2.4.1.13	1	1 GT4
2.4.1.21	2	2 GT5
2.4.1.129	1	1 GT51
EC number	hits	family distribution
4.2.2.x	1	1 PL11
4.2.2.2	2	1 PL1	1 PL9
Family	proteins
Family	proteins
CE0	2
CE1	5
CE2	1
CE3	2
CE4	5
CE7	1
CE8	1
CE9	1
CE11	1
CE12	2
CE14	1
Family	proteins
PL1	2
PL9	1
PL11	2

## Sheet: Sheet7
EC number	hits	family distribution
1.11.1.13	2	2 AA2
EC number	hits	family distribution
3.1.1.x	3	1 CE1	2 CE15
3.2.1.8	3	3 CE4
3.1.1.11	1	1 CE8
3.1.1.72	4	1 CE2	2 CE6	1 CE15
3.5.1.80	1	1 CE9
EC number	hits	family distribution
2.4.1.7	1	1 GH13
3.2.1.x	6	1 GH5	3 GH10	1 GH73	1 GH95
3.2.1.4	8	2 GH5	4 GH9	2 GH45
3.2.1.8	14	1 GH8	8 GH10	5 GH11
2.4.1.18	1	1 GH13
2.4.1.20	1	1 GH94
2.4.1.25	1	1 GH77
2.4.1.49	1	1 GH94
3.2.1.14	1	1 GH18
3.2.1.21	3	3 GH3
3.2.1.22	1	1 GH27
3.2.1.23	1	1 GH2
3.2.1.37	6	1 GH3	1 GH39	3 GH43	1 GH52
3.2.1.39	2	2 GH16
3.2.1.52	2	1 GH3	1 GH20
3.2.1.55	3	1 GH51	2 GH62
3.2.1.68	1	1 GH13
3.2.1.73	1	1 GH16
3.2.1.74	2	2 GH5
3.2.1.78	5	3 GH5	2 GH26
3.2.1.89	1	1 GH53
3.2.1.91	3	3 GH6
3.2.1.99	1	1 GH43
2.4.1.281	1	1 GH130
2.4.1.321	1	1 GH94
3.2.1.131	1	1 GH115
3.2.1.139	1	1 GH67
3.2.1.151	2	1 GH44	1 GH74
3.2.1.177	1	1 GH31
EC number	hits	family distribution
2.4.1.x	1	1 GT4
2.4.1.1	1	1 GT35
2.4.1.11	1	1 GT5
2.4.1.13	1	1 GT4
2.4.1.15	1	1 GT20
2.4.1.17	1	1 GT1
2.4.99.x	1	1 GT30
2.4.1.129	2	2 GT51
2.4.1.182	1	1 GT19
EC number	hits	family distribution
4.2.2.x	1	1 PL11
4.2.2.2	1	1 PL10
Family	proteins
AA2	2
AA6	1
Family	proteins
CE0	1
CE1	3
CE2	1
CE3	4
CE4	7
CE6	2
CE8	2
CE9	2
CE11	2
CE12	3
CE15	3
CE1500	3
Family	proteins
PL1	1
PL10	1
PL11	1

## Sheet: Sheet8
EC number	hits	family distribution
3.1.1.72	2	2 CE7
3.5.1.89	1	1 CE14
EC number	hits	family distribution
2.4.1.x	4	1 GH94	3 GH130
2.4.1.7	1	1 GH13
3.2.1.x	1	1 GH18
3.2.1.3	1	1 GH15
3.2.1.8	2	2 GH10
3.2.1.10	1	1 GH13
3.2.1.14	1	1 GH18
3.2.1.20	1	1 GH31
3.2.1.21	3	2 GH1	1 GH3
3.2.1.22	1	1 GH36
3.2.1.23	1	1 GH42
3.2.1.25	1	1 GH2
3.2.1.26	1	1 GH32
3.2.1.28	1	1 GH65
3.2.1.37	4	2 GH39	1 GH52	1 GH120
3.2.1.54	1	1 GH13
3.2.1.55	1	1 GH51
3.2.1.78	2	1 GH5	1 GH26
3.2.1.86	1	1 GH4
3.2.1.99	1	1 GH43
2.4.1.281	1	1 GH130
3.2.1.139	1	1 GH67
3.2.1.177	1	1 GH31
3.2.1.185	1	1 GH127
EC number	hits	family distribution
2.4.1.x	2	1 GT2	1 GT84
2.4.1.12	1	1 GT2
Family	proteins
Family	proteins
CE4	5
CE7	2
CE9	1
CE11	1
CE14	2
Family	proteins

## Sheet: Sheet9
			Bacteroides cellulosilyticus										Caldicellulosiruptor bescii										Caldicellulosiruptor saccharolyticus										Cellulomonas cellasea										Prevotella ruminicola
Class of enzymes	EC nb.	Function description	Nb. of genes	Enzyme families representing function									Nb. of genes	Enzyme families representing function									Nb. of genes	Enzyme families representing function									Nb. of genes	Enzyme families representing function									Nb. of genes	Enzyme families representing function
										Rhizophlyctis rosea
										EC	GH/AA

[truncated: 1 more sheets: Sheet10]
