# Supplementary material for: A New Functional Classification of Glucuronoyl Esterases by Peptide Pattern Recognition
Source: Front Microbiol. 2017 Feb 28;8:309. doi: 10.3389/fmicb.2017.00309 (PMC5329029; doi:10.3389/fmicb.2017.00309)
Supplement: Supplementary file 6 [file Table_6.XLSX]

## Sheet: Families
Table S6: Gene annotation of CAZy families for bacteria
	Bacteroides cellulosilyticus	Caldicellulosiruptor bescii	Caldicellulosiruptor saccharolyticus	Cellulomonas cellasea	Prevotella ruminicola	Ruminiclostridium thermocellum	Teredinibacter turnerae	Thermoanaerobacterium thermosaccharolyticum
AA2	0	0	0	0	0	0	2	0
AA3	0	1	1	0	0	0	0	0
AA6	0	0	0	0	0	0	1	0
AA7	0	0	0	1	0	0	0	0
AA10	0	0	0	5	0	0	0	0
Total	0	1	1	6	0	0	3	0
CE0	4	1	1	1	3	2	1	0
CE1	5	1	1	6	6	5	3	0
CE2	2	0	0	0	1	1	1	0
CE3	1	0	0	4	0	2	4	0
CE4	8	4	2	4	2	5	7	5
CE6	4	0	0	0	0	0	2	0
CE7	3	1	1	2	1	1	0	2
CE8	11	1	0	2	3	1	2	0
CE9	1	1	1	2	1	1	2	1
CE11	1	1	1	0	1	1	2	1
CE12	10	2	0	1	4	2	3	0
CE14	1	0	0	3	0	1	0	2
CE15	1	0	0	1	1	0	3	0
Total	52	12	7	26	23	22	30	11
PL0	3	0	1	0	1	0	0	0
PL1	7	0	0	2	2	2	1	0
PL3	0	1	0	1	0	0	0	0
PL9	0	1	0	0	0	1	0	0
PL10	2	0	0	0	1	0	1	0
PL11	2	1	0	1	1	2	1	0
Total	14	3	1	4	5	5	3	0
GH0	5	4	1	1	2	2	1	2
GH1	0	2	1	1	0	3	0	2
GH2	37	4	4	2	10	0	1	1
GH3	31	1	2	10	12	2	5	2
GH4	1	2	2	0	0	0	0	3
GH5	8	4	5	3	5	8	11	2
GH6	0	0	0	3	0	0	3	0
GH8	2	0	0	1	1	1	1	0
GH9	3	1	1	3	0	16	6	0
GH10	6	6	6	7	3	6	12	2
GH11	0	1	0	1	0	1	5	0
GH12	0	0	0	1	0	0	0	0
GH13	5	5	7	14	4	2	4	3
GH15	0	1	0	3	0	1	1	1
GH16	4	0	1	5	2	2	5	0
GH18	6	1	0	13	0	8	3	4
GH20	7	0	1	2	2	0	1	0
GH23	3	2	2	6	3	2	7	2
GH24	1	0	0	1	1	0	0	0
GH25	1	0	0	1	3	0	0	0
GH26	6	0	1	4	2	3	2	1
GH27	4	0	0	2	1	0	1	0
GH28	19	2	2	0	3	0	1	1
GH29	9	1	1	0	3	0	0	1
GH30	8	1	1	2	0	2	2	0
GH31	10	1	1	1	6	0	1	2
GH32	2	0	0	3	1	0	0	1
GH33	3	0	0	0	1	0	0	0
GH35	3	0	0	0	2	0	1	0
GH36	4	1	1	1	1	0	0	1
GH38	1	0	0	0	1	0	0	0
GH39	1	1	3	1	0	1	2	2
GH42	3	1	1	2	0	0	0	1
GH43	42	2	4	11	14	6	6	1
GH44	0	6	3	0	0	1	2	0
GH45	0	0	0	0	0	0	2	0
GH48	0	3	1	1	0	2	0	0
GH50	2	0	0	0	0	1	0	0
GH51	7	1	1	3	6	1	1	1
GH52	0	0	0	0	0	0	1	1
GH53	1	0	0	0	2	1	1	0
GH55	2	0	0	2	0	1	0	0
GH57	1	0	0	0	1	0	0	0
GH62	0	0	0	1	0	0	2	0
GH64	0	0	1	2	0	1	0	0
GH65	1	2	2	0	0	0	0	1
GH67	2	1	1	1	1	0	1	1
GH68	0	0	0	1	0	0	0	0
GH73	1	0	0	0	2	1	2	0
GH74	0	1	0	1	0	1	1	0
GH76	1	0	0	0	1	0	0	0
GH77	1	0	0	3	2	0	2	0
GH78	9	0	2	0	1	0	0	0
GH79	0	0	0	0	0	0	1	0
GH81	0	0	0	3	0	1	0	0
GH88	8	1	1	0	0	0	0	0
GH89	1	0	0	0	1	0	0	0
GH92	14	0	0	0	8	0	0	0
GH94	0	2	2	2	1	3	3	1
GH95	11	0	0	1	2	0	1	0
GH97	15	0	0	0	6	0	0	0
GH102	0	1	1	0	0	1	0	0
GH103	0	0	0	0	0	0	1	0
GH105	18	1	1	1	2	0	1	1
GH106	5	0	0	0	1	0	0	0
GH114	0	0	0	1	0	0	0	0
GH115	4	0	0	0	1	0	1	0
GH117	1	0	0	0	0	1	1	0
GH120	0	0	0	0	0	0	0	1
GH125	1	0	0	0	2	0	0	0
GH126	1	0	0	0	0	1	0	0
GH127	4	1	1	1	2	0	0	1
GH128	0	0	0	0	0	0	1	0
GH130	4	3	6	0	1	1	1	4
GH133	1	0	0	0	1	1	0	0
Total	351	67	71	129	127	85	108	47

## Sheet: Sheet2
Family	proteins
Family	proteins
CE0	4
CE1	5
CE2	2
CE3	1
CE4	8
CE6	4
CE7	3
CE8	11
CE9	1
CE11	1
CE12	10
CE14	1
CE15	1
CE1500	2
Family	proteins
GH0	5
GH2	37
GH3	31
GH4	1
GH5	8
GH8	2
GH9	3
GH10	6
GH13	5
GH16	4
GH18	6
GH20	7
GH23	3
GH24	1
GH25	1
GH26	6
GH27	4
GH28	19
GH29	9
GH30	8
GH31	10
GH32	2
GH33	3
GH35	3
GH36	4
GH38	1
GH39	1
GH42	3
GH43	42
GH50	2
GH51	7
GH53	1
GH55	2
GH57	1
GH63	3
GH65	1
GH66	1
GH67	2
GH73	1
GH76	1
GH77	1
GH78	9
GH88	8
GH89	1
GH92	14
GH95	11
GH97	15
GH105	18
GH106	5
GH109	3
GH110	2
GH115	4
GH117	1
GH125	1
GH126	1
GH127	4
GH130	4
GH133	1
Family	proteins
GT0	2
GT2	28
GT3	1
GT4	18
GT5	1
GT8	1
GT9	1
GT19	1
GT26	4
GT27	1
GT28	1
GT30	1
GT32	2
GT35	1
GT41	1
GT51	5
GT83	1
Family	proteins
PL0	3
PL1	7
PL8	4
PL10	2
PL11	2
PL12	1
PL13	1
PL15	1

## Sheet: Sheet3
Family	proteins
AA3	1
Family	proteins
CE0	1
CE1	1
CE4	4
CE7	1
CE8	1
CE9	1
CE11	1
CE12	2
Family	proteins
GH0	4
GH1	2
GH2	4
GH3	1
GH4	2
GH5	4
GH9	1
GH10	6
GH11	1
GH13	5
GH15	1
GH18	1
GH23	2
GH28	2
GH29	1
GH30	1
GH31	1
GH36	1
GH39	1
GH42	1
GH43	2
GH44	6
GH48	3
GH51	1
GH65	2
GH67	1
GH74	1
GH88	1
GH94	2
GH102	1
GH105	1
GH127	1
GH130	3
Family	proteins
GT2	6
GT4	7
GT5	1
GT9	1
GT26	2
GT28	2
GT35	2
GT39	1
GT51	3
Family	proteins
PL3	1
PL9	1
PL11	1

## Sheet: Sheet4
Family	proteins
AA3	1
Family	proteins
CE0	1
CE1	1
CE4	2
CE7	1
CE9	1
CE11	1
Family	proteins
GH0	1
GH1	1
GH2	4
GH3	2
GH4	2
GH5	5
GH9	1
GH10	6
GH13	7
GH16	1
GH20	1
GH23	2
GH26	1
GH28	2
GH29	1
GH30	1
GH31	1
GH36	1
GH39	3
GH42	1
GH43	4
GH44	3
GH48	1
GH51	1
GH64	1
GH65	2
GH67	1
GH78	2
GH88	1
GH94	2
GH102	1
GH105	1
GH127	1
GH130	6
Family	proteins
GT2	4
GT4	9
GT5	1
GT9	1
GT26	2
GT28	2
GT35	2
GT39	1
GT51	4
Family	proteins
PL0	1

## Sheet: Sheet5
Family	proteins
AA7	1
AA10	5
Family	proteins
CE0	1
CE1	6
CE3	4
CE4	4
CE7	2
CE8	2
CE9	2
CE12	1
CE14	3
CE15	1
CE1500	1
Family	proteins
GH0	1
GH1	1
GH2	2
GH3	10
GH5	3
GH6	3
GH8	1
GH9	3
GH10	7
GH11	1
GH12	1
GH13	14
GH15	3
GH16	5
GH18	13
GH20	2
GH23	6
GH24	1
GH25	1
GH26	4
GH27	2
GH30	2
GH31	1
GH32	3
GH36	1
GH39	1
GH42	2
GH43	11
GH48	1
GH51	3
GH55	2
GH62	1
GH64	2
GH67	1
GH68	1
GH74	1
GH77	3
GH81	3
GH94	2
GH95	1
GH105	1
GH114	1
GH127	1
Family	proteins
GT0	1
GT1	1
GT2	9
GT4	12
GT9	2
GT26	2
GT28	3
GT30	1
GT39	1
GT43	1
GT51	3
Family	proteins
PL1	2
PL3	1
PL11	1

## Sheet: Sheet6
Family	proteins
Family	proteins
CE0	3
CE1	6
CE2	1
CE4	2
CE7	1
CE8	3
CE9	1
CE11	1
CE12	4
CE15	1
CE1500	1
Family	proteins
GH0	2
GH2	10
GH3	12
GH5	5
GH8	1
GH10	3
GH13	4
GH16	2
GH20	2
GH23	3
GH24	1
GH25	3
GH26	2
GH27	1
GH28	3
GH29	3
GH31	6
GH32	1
GH33	1
GH35	2
GH36	1
GH38	1
GH43	14
GH51	6
GH53	2
GH57	1
GH67	1
GH73	2
GH76	1
GH77	2
GH78	1
GH89	1
GH92	8
GH94	1
GH95	2
GH97	6
GH105	2
GH106	1
GH115	1
GH125	2
GH127	2
GH130	1
GH133	1
Family	proteins
GT0	2
GT1	1
GT2	14
GT3	1
GT4	11
GT5	1
GT9	1
GT11	1
GT19	1
GT25	1
GT26	1
GT28	1
GT30	1
GT32	1
GT35	1
GT51	3
Family	proteins
PL0	1
PL1	2
PL10	1
PL11	1

## Sheet: Sheet7
Family	proteins
Family	proteins
CE0	2
CE1	5
CE2	1
CE3	2
CE4	5
CE7	1
CE8	1
CE9	1
CE11	1
CE12	2
CE14	1
Family	proteins
GH0	2
GH1	3
GH3	2
GH5	8
GH8	1
GH9	16
GH10	6
GH11	1
GH13	2
GH15	1
GH16	2
GH18	8
GH23	2
GH26	3
GH30	2
GH39	1
GH43	6
GH44	1
GH48	2
GH50	1
GH51	1
GH53	1
GH55	1
GH64	1
GH73	1
GH74	1
GH81	1
GH94	3
GH102	1
GH117	1
GH126	1
GH130	1
GH133	1
Family	proteins
GT0	1
GT1	2
GT2	7
GT4	9
GT5	2
GT8	1
GT26	2
GT28	3
GT32	1
GT35	1
GT39	1
GT51	4
GT83	1
GT84	1
Family	proteins
PL1	2
PL9	1
PL11	2

## Sheet: Sheet8
Family	proteins
AA2	2
AA6	1
Family	proteins
CE0	1
CE1	3
CE2	1
CE3	4
CE4	7
CE6	2
CE8	2
CE9	2
CE11	2
CE12	3
CE15	3
CE1500	3
Family	proteins
GH0	1
GH2	1
GH3	5
GH5	11
GH6	3
GH8	1
GH9	6
GH10	12
GH11	5
GH13	4
GH15	1
GH16	5
GH18	3
GH20	1
GH23	7
GH26	2
GH27	1
GH28	1
GH30	2
GH31	1
GH35	1
GH39	2
GH43	6
GH44	2
GH45	2
GH51	1
GH52	1
GH53	1
GH62	2
GH67	1
GH73	2
GH74	1
GH77	2
GH79	1
GH94	3
GH95	1
GH103	1
GH105	1
GH115	1
GH117	1
GH128	1
GH130	1
Family	proteins
GT0	1
GT1	1
GT2	5
GT4	7
GT5	1
GT9	1
GT19	1
GT20	1
GT26	3
GT28	1
GT30	1
GT35	1
GT39	1
GT51	3
GT66	1
GT81	1
GT83	2
Family	proteins
PL1	1
PL10	1
PL11	1

## Sheet: Sheet9
Family	proteins
Family	proteins
CE4	5
CE7	2
CE9	1
CE11	1
CE14	2
Family	proteins
GH0	2
GH1	2
GH2	1
GH3	2
GH4	3
GH5	2
GH10	2
GH13	3
GH15	1
GH18	4
GH23	2
GH26	1
GH28	1
GH29	1
GH31	2
GH32	1
GH36	1
GH39	2
GH42	1
GH43	1
GH51	1
GH52	1
GH65	1
GH67	1
GH94	1
GH105	1
GH120	1
GH127	1
GH130	4
Family	proteins
GT2	6
GT4	5
GT26	1
GT28	2
GT51	2
GT84	1
Family	proteins
